# Supplementary material for: Mobile Measurements of Particulate Matter in a Car Cabin: Local Variations, Contrasting Data from Mobile versus Stationary Measurements and the Effect of an Opened versus a Closed Window
Source: Int J Environ Res Public Health. 2018 Nov 26;15(12):2642. doi: 10.3390/ijerph15122642 (PMC6313680; doi:10.3390/ijerph15122642)
Supplement: Supplementary file 1 [file ijerph-15-02642-s001.zip]

Archive with 4 entries (4 files):
- 1.PM mean and AQMS.xlsx
- 2.PM direct and AQMS.xlsx
- 3.PM residental area.xlsx
- 4.PM point sources.xlsx
