# Supplementary material for: Mobile Measurements of Particulate Matter in a Car Cabin: Local Variations, Contrasting Data from Mobile versus Stationary Measurements and the Effect of an Opened versus a Closed Window
Source: Int J Environ Res Public Health. 2018 Nov 26;15(12):2642. doi: 10.3390/ijerph15122642 (PMC6313680; doi:10.3390/ijerph15122642)
Supplement: Supplementary file 1 [file ijerph-15-02642-s001.zip › 1.PM mean and AQMS.xlsx]

## Sheet: Tabelle1
			means										medians							Korrelation	MW							correlations	means								correlations	means								correlation	medians
																				open window								open window									closed window									closed window
			05-22-2015				Hanauer	Fried. (AQMS)		Höchst			05-22-2015							in-cabin		Hanauer	Friedb (AQMS)		Höchst			in-cabin		Hanauer	Friedb (AQMS)		Höchst				in-cabin		Hanauer	Friedb (in-cabin)		Höchst				in-cabin		Hanauer	Friedb (AQMS)
			window	PM10	PM2.5	PM1	PM10	PM10	PM2.5	PM10			window	PM10	PM2.5	PM1				PM10	PM2.5	PM10	PM10	PM2.5	PM10			PM10	PM2.5	PM10	PM10	PM2.5	PM10				PM10	PM2.5	PM10	PM10	PM2.5	PM10				PM10	PM2.5	PM10	PM10
		Drive 1	closed	21.5005	19.8975	18.7567	18.2667	17.5	14.7667	22.1333		Drive 1	closed	20.4	19.5	18.2				38.349	30.4933	21.5	20.6	18.55	23.85			37.65	30.2	21.5	20.6	18.55	23.85				21.5005	19.8975	18.2667	17.5	14.7667	22.1333				20.4	19.5	18.2667	17.5
		Drive 2	open	38.349	30.4933	25.3884	21.5	20.6	18.55	23.85		Drive 2	open	37.65	30.2	24.85				31.2905	27.3435	21.5	27.2	19.2	22.6			30.05	26.8	21.5	27.2	19.2	22.6				12.8644	12.6375	22.2	23.7667	16.9	22.8667				10.7	10.6	22.2	23.7667
		Drive 3	closed	12.8644	12.6375	12.2632	22.2	23.7667	16.9	22.8667		Drive 3	closed	10.7	10.6	10.4				30.3405	20.7307	22.3333	14.0667	12	16.1333			28.9	20.45	22.3333	14.0667	12	16.1333				15.4626	14.6302	18.8333	12.5667	10.5333	15.2				14.7	14.2	18.8333	12.5667
		Drive 4	open	31.2905	27.3435	24.5458	21.5	27.2	19.2	22.6		Drive 4	open	30.05	26.8	24.05				40.8632	28.5652	24.55	23.8	14.85	17.75			36.2	24.5	24.55	23.8	14.85	17.75				19.546	17.685	19.0667	15.8	10.7333	17.3667				16.7	15.5	19.0667	15.8
																				22.883	18.8176	11.55	9	4.85	7.05			21.2	18	11.55	9	4.85	7.05				27.3792	26.3413	25.45	33.45	24.6	22.65				26.65	25.4	25.45	33.45
																				47.0972	41.1435	27.9667	35.6667	26.6333	21.3333			45.7	41.3	27.9667	35.6667	26.6333	21.3333				27.4973	26.3912	24.6	30.25	21.6	19				26.85	26.5	24.6	30.25
			05-29-2015				Hanauer	Fried. (AQMS)		Höchst			05-29-2015							63.6774	42.0478	25	33.05	24.35	23.85			50.7	39.7	25	33.05	24.35	23.85				7.29749	7.0883	7.4	11.25	6.1	6.85				7	7	7.4	11.25
			window	PM10	PM2.5	PM1	PM10	PM10	PM2.5	PM10			Fenster	PM10	PM2.5	PM1				54.3251	43.2172	25.2667	31.4	22.4667	19.6			51.3	41.9	25.2667	31.4	22.4667	19.6				4.86074	4.53156	8.86667	6.3	3.36667	5.33333				4.5	4.4	8.86667	6.3
		Drive 1	closed	15.4626	14.6302	13.9168	18.8333	12.5667	10.5333	15.2		Drive 1	closed	14.7	14.2	13.4				23.8641	17.1255	6.96667	10.2333	5.66667	6.33333			22.2	16.3	6.96667	10.2333	5.66667	6.33333				14.8178	14.554	22.5333	18.7	12.3333	14.1667				14.8	14.7	22.5333	18.7
		Drive 2	open	30.3405	20.7307	17.8363	22.3333	14.0667	12	16.1333		Drive 2	open	28.9	20.45	17.7				17.1444	12.8768	8.4	6.53333	3.06667	5.26667			15.35	11.85	8.4	6.53333	3.06667	5.26667				15.004	13.445	11.6667	12.2667	7.9	8.53333				13.9	13	11.6667	12.2667
		Drive 3	closed	19.546	17.685	16.9835	19.0667	15.8	10.7333	17.3667		Drive 3	closed	16.7	15.5	14.65				39.4006	22.389	14.5	14.4	9.7	12.3			35.4	21.7	14.5	14.4	9.7	12.3				12.2137	11.3333	14.15	11.25	5.5	7.6				11.3	11.2	14.15	11.25
		Drive 4	open	40.8632	28.5652	24.6322	24.55	23.8	14.85	17.75		Drive 4	open	36.2	24.5	20.65				40.6775	25.8415	11.1	12	8	8.8			38.15	25.3	11.1	12	8	8.8				9.57783	8.59138	6.13333	6.86667	4.56667	5.1				8.4	8	6.13333	6.86667
																				26.7459	22.3174	13.2333	12.9667	7.53333	7.13333			24.6	21.4	13.2333	12.9667	7.53333	7.13333
																				18.4594	14.9	5.75	6.35	4.3	4.75			16.4	13.6	5.75	6.35	4.3	4.75
			06-05-2015										06-05-2015
			window	PM10	PM2.5	PM1							window	PM10	PM2.5	PM1
		Drive 1	open	43.0292	42.2153	36.9983						Drive 1	open	26.6	26.3	25.5
		Drive 2	closed	47.0648	37.3813	33.0745						Drive 2	closed	45.7	36.9	32.5
				10-15-2015			Hanauer	Fried. (AQMS)		Höchst				10-15-2015
			window	PM10	PM2.5	PM1	PM10	PM10	PM2.5	PM10			window	PM10	PM2.5	PM1
		Drive 1	oepn	22.883	18.8176	17.3988	11.55	9	4.85	7.05		Drive 1	open	21.2	18	16.5
				10-20-2015			Hanauer	Fried. (AQMS)		Höchst				10-20-2015
			window	PM10	PM2.5	PM1	PM10	PM10	PM2.5	PM10			window	PM10	PM2.5	PM1
		Drive 1	open	47.0972	41.1435	38.424	27.9667	35.6667	26.6333	21.3333		Drive 1	open	45.7	41.3	38.8
		Drive 2	closed	27.3792	26.3413	25.8483	25.45	33.45	24.6	22.65		Drive 2	closed	26.65	25.4	24.85
		Drive 3	open	63.6774	42.0478	36.5104	25	33.05	24.35	23.85		Drive 3	open	50.7	39.7	36.4
		Drive 4	open	54.3251	43.2172	39.5428	25.2667	31.4	22.4667	19.6		Drive 4	open	51.3	41.9	38.5
		Drive 5	closed	27.4973	26.3912	25.6982	24.6	30.25	21.6	19		Drive 5	closed	26.85	26.5	25.9
				12-01-2015			Hanauer	Fried. (AQMS)		Höchst				12-01-2015
			window	PM10	PM2.5	PM1	PM10	PM10	PM2.5	PM10			window	PM10	PM2.5	PM1
		Drive 1	open	23.8641	17.1255	13.1605	6.96667	10.2333	5.66667	6.33333		Drive 1	open	22.2	16.3	12.3
		Drive 2	closed	7.29749	7.0883	6.69833	7.4	11.25	6.1	6.85		Drive 2	closed	7	7	6.6
		Drive 3	open	17.1444	12.8768	10.5579	8.4	6.53333	3.06667	5.26667		Drive 2	open	15.35	11.85	9.25
		Drive 4	closed	4.86074	4.53156	4.24191	8.86667	6.3	3.36667	5.33333		Drive 4	closed	4.5	4.4	4.2
				12-02-2015			Hanauer	Fried. (AQMS)		Höchst				12-02-2015
			window	PM10	PM2.5	PM1	PM10	PM10	PM2.5	PM10			window	PM10	PM2.5	PM1
		Drive 1	open	39.4006	22.389	15.9223	14.5	14.4	9.7	12.3		Drive 1	open	35.4	21.7	15.4
		Drive 2	closed	14.8178	14.554	13.2856	22.5333	18.7	12.3333	14.1667		Drive 2	closed	14.8	14.7	13.2
				Taunus										Taunus
			window	PM10	PM2.5	PM1							window	PM10	PM2.5	PM1
		Drive 1	open	15.5021	11.387	8.67117						Drive 1	open	14.05	10.9	7.9
				01-06-2016			Hanauer	Fried. (AQMS)		Höchst				01-06-2016
			window	PM10	PM2.5	PM1	PM10	PM10	PM2.5	PM10			window	PM10	PM2.5	PM1
		Drive 1	open	40.6775	25.8415	22.1325	11.1	12	8	8.8		Drive 1	open	38.15	25.3	21.7
		Drive 2	closed	15.004	13.445	12.8452	11.6667	12.2667	7.9	8.53333		Drive 2	closed	13.9	13	12.4
		MKK	open	26.2795	20.2842	17.0906						MKK	open	24.2	20.1	16.8
				01-07-2016			Hanauer	Fried. (AQMS)		Höchst				01-07-2016
			window	PM10	PM2.5	PM1	PM10	PM10	PM2.5	PM10			window	PM10	PM2.5	PM1
		Drive 1	open	26.7459	22.3174	19.836	13.2333	12.9667	7.53333	7.13333		Drive 1	open	24.6	21.4	19.6
		Drive 2	closed	12.2137	11.3333	10.9548	14.15	11.25	5.5	7.6		Drive 2	closed	11.3	11.2	10.9
		MKK	closed	13.8187	12.9572	12.5864						MKK	closed	13.1	12.9	12.6
				01-13-2016			Hanauer	Fried. (AQMS)		Höchst				01-13-2016
			window	PM10	PM2.5	PM1	PM10	PM10	PM2.5	PM10			window	PM10	PM2.5	PM1
		Drive 1	open	18.4594	14.9	12.0772	5.75	6.35	4.3	4.75		Drive 1	open	16.4	13.6	11.5
		Drive 2	closed	9.57783	8.59138	8.11798	6.13333	6.86667	4.56667	5.1		Drive 2	closed	8.4	8	7.5
[truncated: 10 more columns]
