# Supplementary material for: Mobile Measurements of Particulate Matter in a Car Cabin: Local Variations, Contrasting Data from Mobile versus Stationary Measurements and the Effect of an Opened versus a Closed Window
Source: Int J Environ Res Public Health. 2018 Nov 26;15(12):2642. doi: 10.3390/ijerph15122642 (PMC6313680; doi:10.3390/ijerph15122642)
Supplement: Supplementary file 1 [file ijerph-15-02642-s001.zip › 2.PM direct and AQMS.xlsx]

## Sheet: mit GPS
																				PM10		PM2,5		2.5-10µm							PM10		PM2,5		2.5-10µm
	10-15-2015	Drive 1	open window																	open		open		open							closed		closed		closed
15:16:29	52.4116	A*61	36.1	19.1	16.2		13.46	48.21	5587											in-cabin	AQMS	in-cabin	AQMS	in-cabin	AQMS						in-cabin	AQMS	in-cabin	AQMS	in-cabin	AQMS
15:16:35	51.4856	A*67	17	17	16.5		13.46	48.21	5676							1	05-22-2015	Drive 2	open window	39.6545	22.2	30.2818	19.8	9.37273	2.4		1	05-22-2015	Drive 1	closed window	17.0545	19.8	16.6182	16.4	0.436364	3.4
15:16:41	52.9672	A*6A	26.4	19	16.1		13.46	48.21	5766	chronolocial fitting data from the AQMS						2	05-22-2015	Drive 4	open window	29.1091	28.1	27.4273	20.4	1.68182	7.7		2	05-22-2015	Drive 3	closed window	13.0182	19.7	12.9727	14.1	0.0454545	5.6
15:16:47	49.078	A*6C	29.7	24.9	21.2		13.46	48.21	5853		PM10	PM2,5				3	05-29-2015	Drive 2	open window	25.1	14.7	20.1364	12.8	4.96364	1.9		3	05-29-2015	Drive 1	closed window	15.7	13.3	15.6455	11	0.0545455	2.3
15:16:53	45.7444	A*62	28.1	17.3	15.6		13.46	48.21	5934	15:00:00	9.2	4.9				4	05-29-2015	Drive 4	open window	28.9333	23.8	24.4	14.85	4.53333	8.95		4	05-29-2015	Drive 3	closed window	15.1182	16.1	15.0636	11	0.0545455	5.1
15:16:59	28.5208	A*6A	21.7	18.1	17.3		13.46	48.21	6001	15:30:00	8.8	4.8				5	10-15-2015	Drive 1	open window	24.7636	9	19.454	4.85	5.30964	4.15		5	10-20-2015	Drive 2	closed window	25.8182	33.45	25.7909	24.6	0.0272727	8.85
15:17:05	15.742	A*64	24.5	21.2	17.7		13.27	49.05	6027	mean	9	4.85				6	10-20-2015	Drive 1	open window	46.18	36.7	43.3909	27.3	2.78909	9.4		6	10-20-2015	Drive 5	closed window	26.4636	30.25	26.3727	21.6	0.0909091	8.65
15:17:11	29.8172	A*68	22.2	19.2	17.3		13.27	49.05	6065							7	10-20-2015	Drive 3	open window	57.2909	33.05	41.5	24.35	15.7909	8.7		7	12-01-2015	Drive 2	closed window	7.35455	9.75	6.48182	5.3	0.872727	4.45
15:17:17	28.1504	A*6C	24.5	22.1	18.5		13.27	49.05	6113							8	10-20-2015	Drive 4	open window	75.6636	30.8	62.7364	22.3	12.9273	8.5		8	12-01-2015	Drive 4	closed window	6.29091	7.6	5.71818	5	0.572727	2.6
15:17:23	5.3708	A*69	24.2	18.1	17.1		13.27	49.05	6138							9	12-01-2015	Drive 1	open window	22.2818	11	17.3727	5.8	4.90909	5.2		9	12-02-2015	Drive 2	closed window	14.5273	20	14.4364	11.7	0.0909091	8.3
15:17:29	0	A*69	18	18	17.3		13.27	49.05	6140							10	12-01-2015	Drive 3	open window	18.1091	6.35	13.4636	3.6	4.64545	2.75		10	01-06-2016	Drive 2	closed window	17.2182	13.7	16.4545	8.8	0.763636	4.9
		mean	24.7636	19.4545	17.3455											11	12-02-2015	Drive 1	open window	34	14.95	20.2273	9.6	13.7727	5.35		11	01-07-2016	MKK	closed window	15.9455	14.4	13.4364	7.75	2.50909	6.65
																12	01-06-2016	MKK	open window	47.5545	9.2	25.8727	4.9	21.6818	4.3		12	01-07-2016	Drive 2	closed window	10.5	13.7	10.4818	8.15	0.0181818	5.55
																13	01-06-2016	Drive 1	open window	40.1455	13.7	28.6909	8.15	11.4545	5.55		13	01-13-2016	Tunnel	closed window	5.27273	9.8	5.10909	4.8
																14	01-07-2016	Drive 1	open window	25.7091	12.9	21.6636	7.6	4.04545	5.3		14	01-13-2016	Drive 2	closed window	7.4	7.8	7.35	5.3
	10-20-2015	Drive 1	open window													15	01-13-2016	Drive 1	open window	20.4636	11.4	17.8545	5.8
10:58:49	50.004	A*6C	46.1	44.4	40.3	1.Fahrt (F auf)	17.67	45.5	5601
10:58:55	48.3372	A*64	52.7	45.2	40.2	1.Fahrt (F auf)	17.67	45.5	5686
10:59:01	49.2632	A*6B	44.9	42.7	40.7	1.Fahrt (F auf)	17.67	45.5	5770
10:59:07	44.8184	A*61	48.5	45	40.1	1.Fahrt (F auf)	17.48	46.54	5847
10:59:13	48.152	A*64	45.4	43	40.8	1.Fahrt (F auf)	17.48	46.54	5934	chronolocial fitting data from the AQMS
10:59:19	42.7812	A*68	45.9	43.3	42.3	1.Fahrt (F auf)	17.48	46.54	6014	11:00:00	36.7	27.3
10:59:25	19.0756	A*68	47.4	45.1	42.1	1.Fahrt (F auf)	17.48	46.54	6072
10:59:31	2.5928	A*69	46.7	44.8	41.1	1.Fahrt (F auf)	17.48	46.54	6086
10:59:37	0	A*6A	43.7	42.2	39.2	1.Fahrt (F auf)	17.48	46.54	6089
10:59:43	6.482	A*6A	42.1	40.7	38.8	1.Fahrt (F auf)	17.48	46.54	6090
10:59:49	15.742	A*60	44.6	40.9	39.2	1.Fahrt (F auf)	17.48	46.54	6106
		mean	46.1818	43.3909	40.4364
	10-20-2015	Drive 2	open window
11:39:13	52.9672	A*6B	25.2	25.2	24.9	2.Fahrt (F zu)	22.46	36.42	5613
11:39:19	47.0408	A*6A	24.9	24.9	24.9	2.Fahrt (F zu)	22.46	36.42	5704
11:39:25	45.5592	A*60	25.9	25.9	25.8	2.Fahrt (F zu)	22.46	36.42	5789
11:39:31	44.0776	A*65	24.7	24.7	24.6	2.Fahrt (F zu)	22.46	36.42	5879	chronolocial fitting data from the AQMS
11:39:37	47.0408	A*66	25.2	25.2	24.9	2.Fahrt (F zu)	22.46	36.42	5954	11:30:00	33.6	24.8
11:39:43	49.2632	A*60	25.8	25.8	25.5	2.Fahrt (F zu)	22.46	36.42	6037	12:00:00	33.3	24.4
11:39:49	4.0744	A*6E	26	26	25.7	2.Fahrt (F zu)	22.46	36.42	6093	mean	33.45	24.6
11:39:55	0	A*63	26	26	25.8	2.Fahrt (F zu)	22.46	36.42	6103
11:40:01	0	A*68	27.7	27.4	26.1	2.Fahrt (F zu)	22.46	36.42	6106
11:40:07	0	A*6E	26.3	26.3	25.3	2.Fahrt (F zu)	22.56	36.42	6112
11:40:13	27.2244	A*62	26.3	26.3	26.3	2.Fahrt (F zu)	22.56	36.42	6123
		mean	25.8182	25.7909	25.4364
	10-20-2015	Drive 3	open window
12:16:42	53.5228	A*63	59.4	38.2	36	3.Fahrt (F auf)	20.55	37.98	5575
12:16:48	48.152	A*6F	72.8	44.7	37.8	3.Fahrt (F auf)	20.55	37.98	5662
12:16:54	51.1152	A*65	51.6	40.6	36.9	3.Fahrt (F auf)	20.55	37.98	5754
12:17:00	47.7816	A*61	49.2	37.3	35.6	3.Fahrt (F auf)	20.55	37.98	5838	chronolocial fitting data from the AQMS
12:17:06	51.4856	A*6D	59.3	40	38.1	3.Fahrt (F auf)	20.55	37.98	5918	12:00:00	33.3	24.4
12:17:12	50.7448	A*6F	66.2	43.5	37.6	3.Fahrt (F auf)	20.55	37.98	6004	12:30:00	32.8	24.3
12:17:18	46.3	A*6B	53.5	42.6	37.9	3.Fahrt (F auf)	20.55	37.98	6087	mean	33.05	24.35
12:17:24	12.964	A*62	53.5	40.2	38	3.Fahrt (F auf)	20.55	37.98	6143
12:17:30	5.1856	A*63	56.3	44.4	38.3	3.Fahrt (F auf)	20.55	37.98	6154
12:17:36	2.9632	A*6A	50	42.2	37.1	3.Fahrt (F auf)	20.55	37.98	6162
12:17:42	0	A*6B	58.4	42.8	37.5	3.Fahrt (F auf)	20.36	38.82	6163
		mean	57.2909	41.5	37.3455
	10-20-2015	Drive 4	open window
14:30:18	9.26	A*67	67.5	51.3	43.2	4.Fahrt (F auf)	18.54	43.62	5694
14:30:24	11.6676	A*6E	59.9	45.1	40.7	4.Fahrt (F auf)	18.54	43.62	5707
14:30:30	33.1508	A*67	77.8	65.4	63.2	4.Fahrt (F auf)	18.35	43.62	5747
14:30:36	35.7436	A*68	60.9	52.6	48	4.Fahrt (F auf)	18.35	43.62	5808
14:30:42	47.9668	A*6C	144	133.9	122.9	4.Fahrt (F auf)	18.35	43.62	5883	chronolocial fitting data from the AQMS
14:30:48	41.8552	A*61	69.6	58.6	52.1	4.Fahrt (F auf)	18.35	43.62	5957	14:30:00	30.8	22.3
14:30:54	43.7072	A*6C	73.2	60.6	51.6	4.Fahrt (F auf)	18.35	43.62	6028
14:31:00	30.9284	A*65	75.1	55.3	50.5	4.Fahrt (F auf)	18.35	43.62	6091
14:31:06	11.4824	A*69	72.1	56.9	49.8	4.Fahrt (F auf)	18.35	43.62	6126
14:31:12	0	A*68	79.4	57.7	50.7	4.Fahrt (F auf)	18.35	43.62	6131
14:31:18	0	A*66	52.8	52.7	50.8	4.Fahrt (F auf)	18.35	43.62	6131
		mean	75.6636	62.7364	56.6818
	10-20-2015	Drive 5	closed window
15:07:54	30.0024	A*68	26.8	26.8	26.6	5.Fahrt (F zu)	23.23	32.55	5819
15:08:00	20.5572	A*60	25.8	25.8	25.8	5.Fahrt (F zu)	23.23	32.55	5865
15:08:06	18.1496	A*67	29.4	28.6	25.5	5.Fahrt (F zu)	23.23	32.55	5897
15:08:12	30.0024	A*6C	26.1	26.1	25.8	5.Fahrt (F zu)	23.23	32.55	5938	chronolocial fitting data from the AQMS
15:08:18	33.1508	A*6C	25.2	25.2	25.1	5.Fahrt (F zu)	23.23	32.55	5986	15:00:00	30.3	21.4
15:08:24	38.1512	A*64	26.2	26.2	25.8	5.Fahrt (F zu)	23.23	32.55	6046	15:30:00	30.2	21.8
15:08:30	36.114	A*63	26.5	26.5	26.5	5.Fahrt (F zu)	23.23	32.55	6114	mean	30.25	21.6
15:08:36	32.7804	A*64	26.7	26.6	26.1	5.Fahrt (F zu)	23.23	32.55	6172
15:08:42	17.0384	A*66	25.8	25.8	25.5	5.Fahrt (F zu)	23.23	32.55	6217
15:08:48	0	A*6F	26.8	26.7	25.5	5.Fahrt (F zu)	23.23	32.55	6231
15:08:54	0	A*6F	25.8	25.8	25.4	5.Fahrt (F zu)	23.23	32.55	6232
		mean	26.4636	26.3727	25.7818
	12-01-2015	Drive 1	open window
12:36:23	54.0784	A*61	19.8	15.4	11.1	1.Fahrt (F auf)	17.67	55.31	5544
12:36:29	50.3744	A*62	19.1	15	11.1	1.Fahrt (F auf)	17.67	55.31	5632
12:36:35	53.708	A*66	20.2	15.9	13.1	1.Fahrt (F auf)	17.67	55.31	5718	chronolocial fitting data from the AQMS
12:36:41	43.3368	A*6B	17.7	16.2	12	1.Fahrt (F auf)	17.67	55.31	5799	12:30:00	11	5.8
12:36:47	45.7444	A*62	19.5	14.1	10.4	1.Fahrt (F auf)	17.67	55.31	5872
12:36:53	37.7808	A*66	23	16.3	11	1.Fahrt (F auf)	17.58	56.05	5941
12:36:59	24.2612	A*6F	19.5	14.8	10.9	1.Fahrt (F auf)	17.58	56.05	5991
12:37:05	5.0004	A*68	19.5	13.5	10.4	1.Fahrt (F auf)	17.58	56.05	6011
12:37:11	0	A*6F	22.6	15.9	12.8	1.Fahrt (F auf)	17.58	56.05	6015
12:37:17	5.7412	A*66	16.3	12.8	10.4	1.Fahrt (F auf)	17.58	56.05	6015
12:37:23	26.1132	A*66	47.9	41.2	38.9	1.Fahrt (F auf)	17.58	56.05	6045
		mean	22.2818	17.3727	13.8273
	12-01-2015	Drive 2	closed window
13:16:33	0	A*6C	6.8	6.8	6.8	2.Fahrt (F zu)	21.7	46.96	5666
13:16:39	0	A*66	14.8	7.7	5.7	2.Fahrt (F zu)	21.7	46.96	5666
13:16:45	27.0392	A*62	6.9	6.9	6.9	2.Fahrt (F zu)	21.79	46.86	5688	chronolocial fitting data from the AQMS
13:16:51	36.4844	A*6A	7.7	7.7	6.9	2.Fahrt (F zu)	21.79	46.86	5737	13:00:00	10.2	5.6
13:16:57	39.2624	A*67	5.7	5.7	5.1	2.Fahrt (F zu)	21.79	46.86	5805	13:30:00	9.3	5
13:17:03	41.2996	A*62	7	6.8	5.6	2.Fahrt (F zu)	21.79	46.86	5872	mean	9.75	5.3
13:17:09	29.4468	A*6D	6.2	6	5.2	2.Fahrt (F zu)	21.79	46.86	5929
13:17:15	18.7052	A*65	10.3	8.2	6.9	2.Fahrt (F zu)	21.79	46.86	5975
13:17:21	12.038	A*62	4.5	4.5	4.5	2.Fahrt (F zu)	21.79	46.86	6003
13:17:27	0	A*63	5.9	5.9	5.9	2.Fahrt (F zu)	21.79	46.86	6010
13:17:33	0	A*6F	5.1	5.1	4.9	2.Fahrt (F zu)	21.79	46.86	6010
		mean	7.35455	6.48182	5.85455
	12-01-2015	Drive 3	open window
18:10:49	10.186	A*6B	10.9	10.3	8.4	3.Fahrt (F auf)	14.99	64.82	5837
18:10:55	27.2244	A*61	27.7	14.3	12.8	3.Fahrt (F auf)	14.99	64.82	5874	chronolocial fitting data from the AQMS
18:11:01	35.9288	A*67	21.6	14.6	11.1	3.Fahrt (F auf)	14.99	64.82	5928	18:00:00	6.2	3.4
18:11:07	32.0396	A*6E	9.1	9.1	8.8	3.Fahrt (F auf)	14.99	64.82	5984	18:30:00	6.5	3.8
18:11:13	27.2244	A*6C	19.4	16.2	13.6	3.Fahrt (F auf)	14.99	64.82	6023	mean	6.35	3.6
18:11:19	34.262	A*68	18.1	16.7	14.3	3.Fahrt (F auf)	14.99	64.82	6076
18:11:25	9.0748	A*6E	21	16.6	11.7	3.Fahrt (F auf)	14.99	65.02	6114
18:11:31	0	A*64	14.8	12.1	10	3.Fahrt (F auf)	14.99	65.02	6120
18:11:37	0	A*63	13.5	10.2	9.2	3.Fahrt (F auf)	14.99	65.02	6120
18:11:43	0	A*6B	19.9	12.8	12	3.Fahrt (F auf)	14.99	65.02	6120
18:11:49	23.15	A*65	23.2	15.2	14.9	3.Fahrt (F auf)	14.99	65.02	6136
		mean	18.1091	13.4636	11.5273
	12-01-2015	Drive 4	closed window
18:57:21	38.3364	A*64	4.9	4.9	4.8	4.Fahrt (F zu)	21.51	46.54	5766
18:57:27	26.4836	A*67	5.7	5.6	5.1	4.Fahrt (F zu)	21.51	46.54	5823
18:57:33	20.9276	A*65	6.1	5.9	4.8	4.Fahrt (F zu)	21.51	46.54	5865
18:57:39	33.8916	A*6A	5.5	5.2	4.4	4.Fahrt (F zu)	21.51	46.54	5909	chronolocial fitting data from the AQMS
18:57:45	40.5588	A*69	5.8	5.4	4.7	4.Fahrt (F zu)	21.51	46.34	5970	19:00:00	7.6	5
18:57:51	44.8184	A*6B	4.9	4.9	4.9	4.Fahrt (F zu)	21.51	46.34	6040
18:57:57	37.5956	A*67	4.9	4.9	4.7	4.Fahrt (F zu)	21.51	46.34	6121
18:58:03	8.334	A*6F	7.2	7.2	7.2	4.Fahrt (F zu)	21.51	46.34	6159
18:58:09	0	A*6F	13.5	8.2	5.4	4.Fahrt (F zu)	21.51	46.34	6162
18:58:15	0	A*6F	5.6	5.6	5.3	4.Fahrt (F zu)	21.51	46.34	6162
18:58:21	0	A*68	5.1	5.1	5	4.Fahrt (F zu)	21.51	46.34	6162
		MW	6.29091	5.71818	5.11818
	12-02-2015	Drive 1	open window
10:46:44	34.8176	A*62	35.4	19.4	15	1.Fahrt (F auf)	17.96	48.95	5613
10:46:50	39.0772	A*63	32.2	24.6	14.8	1.Fahrt (F auf)	17.96	48.95	5674
10:46:56	40.0032	A*6A	43.9	22.2	15.9	1.Fahrt (F auf)	17.96	48.95	5740	chronolocial fitting data from the AQMS
10:47:02	41.1144	A*6B	27.6	19.7	14.5	1.Fahrt (F auf)	17.77	48.74	5810	10:30:00	14.5	9.6
10:47:08	33.8916	A*6C	43.7	21.6	15	1.Fahrt (F auf)	17.77	48.74	5876	11:00:00	15.4	9.6
10:47:14	42.0404	A*63	32.8	17.6	13.2	1.Fahrt (F auf)	17.77	48.74	5938	mean	14.95	9.6
10:47:20	18.52	A*6E	25.5	17.7	14.7	1.Fahrt (F auf)	17.77	48.74	5993
10:47:26	0	A*64	37.1	21.3	14.1	1.Fahrt (F auf)	17.77	48.74	6013
10:47:32	19.8164	A*69	38.6	22.7	14.2	1.Fahrt (F auf)	17.77	48.74	6024
10:47:38	35.5584	A*62	24	16.5	13.9	1.Fahrt (F auf)	17.77	48.74	6080
10:47:44	32.9656	A*6C	33.2	19.2	13.4	1.Fahrt (F auf)	17.77	48.74	6141
		mean	34	20.2273	14.4273
	12-02-2015	Drive 2	closed window
16:30:21	42.0404	A*66	16.4	16.3	15.3	2.Fahrt (F zu)	21.89	36.42	5909
16:30:27	19.6312	A*67	16.7	16.4	14.4	2.Fahrt (F zu)	21.89	36.42	5957
16:30:33	17.9644	A*6B	15.8	15.8	15	2.Fahrt (F zu)	21.99	35.79	5994
16:30:39	11.6676	A*67	14.9	14.9	14.5	2.Fahrt (F zu)	21.99	35.79	6014	chronolocial fitting data from the AQMS
16:30:45	2.2224	A*6A	15.4	15.4	14.5	2.Fahrt (F zu)	21.99	35.79	6026	16:30:00	20	11.7
16:30:51	10.3712	A*67	15.3	15.2	13.6	2.Fahrt (F zu)	21.99	35.79	6031
16:30:57	21.8536	A*66	11.4	11.4	10.5	2.Fahrt (F zu)	21.99	35.79	6061
16:31:03	21.4832	A*6B	12.2	12.1	10.5	2.Fahrt (F zu)	21.99	35.79	6096
16:31:09	0	A*67	13.5	13.5	12.8	2.Fahrt (F zu)	21.99	35.79	6116
16:31:15	0	A*63	14.9	14.8	13.4	2.Fahrt (F zu)	21.99	35.79	6116
16:31:21	0	A*66	13.3	13	10.8	2.Fahrt (F zu)	21.99	35.79	6116
		mean	14.5273	14.4364	13.2091
	01-06-2016	MKK	open window
13:46:58	47.5964	A*6F	57.5	26.6	18.2	MKK (F auf)	10.2	60.85	51202
13:47:04	52.9672	A*61	47.4	30.4	18.1	MKK (F auf)	10.2	60.85	51290
13:47:10	42.4108	A*64	35.4	23.4	17.9	MKK (F auf)	10.2	60.85	51374
13:47:16	44.8184	A*6E	34.9	25	17.6	MKK (F auf)	10.2	60.85	51449		chronolocial fitting data from the AQMS
13:47:22	45.1888	A*61	37.8	22.3	17.6	MKK (F auf)	10.2	60.85	51525		12:30:00	8.5	4.4
13:47:28	38.3364	A*65	38.4	24	19.5	MKK (F auf)	10.2	61.06	51590		13:00:00	9.9	5.4
13:47:34	45.5592	A*6D	52.8	25.3	20.6	MKK (F auf)	10.2	61.06	51658		mean	9.2	4.9
13:47:40	32.0396	A*64	44.6	26.6	20.2	MKK (F auf)	10.2	61.06	51725
13:47:46	4.4448	A*66	48.1	31.3	19.8	MKK (F auf)	10.2	61.06	51753
13:47:52	0	A*6C	70.4	24.1	18.2	MKK (F auf)	10.2	61.06	51756
13:47:58	0	A*65	55.8	25.6	19.3	MKK (F auf)	10.2	61.06	51756
		mean	47.5545	25.8727	18.8182
	01-06-2016	Drive 1	open window
16:15:17	48.3372	A*64	44.7	27.6	25.2	Nachmittag (F auf)	10.97	57.51	5830
16:15:23	47.4112	A*65	43.1	29	25.6	Nachmittag (F auf)	10.97	57.51	5908
16:15:29	39.6328	A*64	44.5	32.9	27	Nachmittag (F auf)	10.97	57.51	5985	chronolocial fitting data from the AQMS
16:15:35	43.8924	A*6D	47	29.7	25.5	Nachmittag (F auf)	10.97	57.51	6057	15:00:00	14.4	8.9
16:15:41	44.6332	A*6A	41.9	28.8	24.5	Nachmittag (F auf)	10.97	57.51	6133	15:30:00	13	7.4
16:15:47	40.5588	A*6C	29.4	24.5	23.1	Nachmittag (F auf)	10.97	58.13	6207	mean	13.7	8.15
16:15:53	19.8164	A*63	31	24.4	23.1	Nachmittag (F auf)	10.97	58.13	6255
16:15:59	0	A*60	47.6	30.3	24.9	Nachmittag (F auf)	10.97	58.13	6267
16:16:05	0	A*6C	30.3	25.8	23.8	Nachmittag (F auf)	10.97	58.13	6267
16:16:11	0	A*68	41.6	34.8	30.1	Nachmittag (F auf)	10.97	58.13	6267
16:16:17	17.7792	A*6D	40.5	27.8	23.7	Nachmittag (F auf)	10.97	58.13	6276
		mean	40.1455	28.6909	25.1364
	01-06-2016	Drive 2	window closed
16:58:31	0	A*6A	22.7	17.8	16	Nachmittags (F zu)	21.22	35.16	5767
16:58:37	0	A*6C	14.6	14.6	14.6	Nachmittags (F zu)	21.22	35.16	5767
16:58:43	21.298	A*6A	19.3	15.9	15.2	Nachmittags (F zu)	21.22	35.16	5778		chronolocial fitting data from the AQMS
16:58:49	32.7804	A*6E	18.9	18.9	18.1	Nachmittags (F zu)	21.22	35.16	5828		16:00:00	13.7	8.8
16:58:55	43.3368	A*6B	14.6	14.5	13.8	Nachmittags (F zu)	21.22	35.16	5888
16:59:01	36.6696	A*63	19.9	19.9	19.7	Nachmittags (F zu)	21.22	35.16	5960
16:59:07	41.4848	A*67	14.6	14.6	14.6	Nachmittags (F zu)	21.22	35.16	6031
16:59:13	34.6324	A*6A	20.2	20.2	20.2	Nachmittags (F zu)	21.32	34.64	6103
16:59:19	15.0012	A*62	14.2	14.2	13.7	Nachmittags (F zu)	21.32	34.64	6143
16:59:25	0	A*69	13.2	13.2	13.1	Nachmittags (F zu)	21.32	34.64	6153
16:59:31	0	A*6E	17.2	17.2	16.7	Nachmittags (F zu)	21.32	34.64	6153
		mean	17.2182	16.4545	15.9727
	01-07-2016	MKK	closed window
12:47:50	0	A*69	22.6	13.6	12.3	MKK F zu	24.19	25.87	51914
12:47:56	0	A*6F	12.3	12.3	12.2	MKK F zu	24.19	25.87	51914
12:48:02	0	A*6B	20.5	15.1	12.4	MKK F zu	24.19	25.87	51914		chronolocial fitting data from the AQMS
12:48:08	25.1872	A*69	12.7	12.7	12.7	MKK F zu	24.19	25.87	51919		11:30:00	14.8	8.2
12:48:14	42.596	A*67	12.6	12.6	12.5	MKK F zu	24.19	25.87	51991		12:00:00	14	7.3
12:48:20	41.2996	A*6A	24	12.6	11.8	MKK F zu	24.19	25.87	52074		mean	14.4	7.75
12:48:26	38.5216	A*6D	12.9	12.9	12.6	MKK F zu	24.09	25.98	52134
12:48:32	38.3364	A*6A	15.4	14.2	12.5	MKK F zu	24.09	25.98	52205
12:48:38	25.1872	A*62	13.7	13.7	13.4	MKK F zu	24.09	25.98	52253
12:48:44	0	A*67	15.1	14.5	13.4	MKK F zu	24.09	25.98	52274
12:48:50	0	A*64	13.6	13.6	13.1	MKK F zu	24.09	25.98	52274
		mean	15.9455	13.4364	12.6273
	01-07-2016	Drive 1	window open
15:34:41	45.7444	A*62	23.3	21.2	19	Nachmittags (F auf)	12.69	49.57	5701
15:34:47	47.4112	A*64	28	23.3	19.1	Nachmittags (F auf)	12.69	49.57	5779
15:34:53	41.8552	A*6B	25.7	21.9	20	Nachmittags (F auf)	12.69	49.57	5854
15:34:59	36.8548	A*64	20.5	20.5	19.8	Nachmittags (F auf)	12.69	49.57	5918	chronolocial fitting data from the AQMS
15:35:05	35.188	A*6B	27.4	25.1	19.5	Nachmittags (F auf)	12.69	49.57	5978	14:30:00	12.9	7.6
15:35:11	35.5584	A*6A	26.1	21.3	19.1	Nachmittags (F auf)	12.69	49.57	6039
15:35:17	7.408	A*67	20.3	20.2	19.3	Nachmittags (F auf)	12.69	49.57	6082
15:35:23	0	A*6D	23.4	22.4	19.2	Nachmittags (F auf)	12.69	49.57	6085
15:35:29	0	A*6A	43.2	22.1	19	Nachmittags (F auf)	12.69	50.41	6085
15:35:35	0	A*67	23.9	21.3	19.6	Nachmittags (F auf)	12.69	50.41	6085
15:35:41	27.5948	A*62	21	19	17.6	Nachmittags (F auf)	12.69	50.41	6099
		mean	25.7091	21.6636	19.2
	01-07-2016	Drive 2	window closed
16:12:25	36.2992	A*67	11.1	11.1	11.1	Nachmittag (F zu)	19.69	38.61	5722
16:12:31	37.5956	A*6B	10.6	10.6	10.6	Nachmittag (F zu)	19.69	38.61	5787
16:12:37	28.706	A*6F	9.8	9.8	9.7	Nachmittag (F zu)	19.69	38.61	5848
16:12:43	32.5952	A*6A	9.6	9.6	9.6	Nachmittag (F zu)	19.69	38.61	5896	chronolocial fitting data from the AQMS
16:12:49	32.7804	A*69	11.8	11.7	11.1	Nachmittag (F zu)	19.69	38.61	5949	15:00:00	14.4	8.9
16:12:55	32.0396	A*65	11.3	11.2	10.5	Nachmittag (F zu)	19.69	38.61	6001	15:30:00	13	7.4
16:13:01	31.484	A*62	10	10	10	Nachmittag (F zu)	19.69	38.61	6058	mean	13.7	8.15
16:13:07	18.7052	A*6B	10.4	10.4	10.3	Nachmittag (F zu)	19.69	38.61	6102
16:13:13	3.8892	A*6A	10.6	10.6	10.5	Nachmittag (F zu)	19.69	38.61	6128
16:13:19	0	A*64	10.3	10.3	10.3	Nachmittag (F zu)	19.69	38.61	6131
16:13:25	0	A*62	10	10	10	Nachmittag (F zu)	19.88	38.3	6133
		mean	10.5	10.4818	10.3364
	01-13-2016	Drive 1	open window
18:51:26	35.7436	A*6C	21.4	21.1	18.8		11.35	50.2	5728
18:51:32	27.0392	A*66	16.6	14.2	12.2		11.35	50.2	5785
18:51:38	20.1868	A*61	21.2	19.9	16.8		11.35	50.2	5823	chronolocial fitting data from the AQMS
18:51:44	29.2616	A*6E	18.7	18.3	16.7		11.35	50.2	5867	17:30:00	11.9	6.3
18:51:50	22.4092	A*6D	29.5	18.8	16.7		11.35	50.2	5909	18:00:00	11.4	5.8
18:51:56	4.4448	A*68	18.8	17.7	14.9		11.35	50.2	5937
18:52:02	0	A*6F	15.2	13.8	11.9		11.35	50.2	5941
18:52:08	0	A*66	17.4	17.3	16.2		11.35	50.2	5941
18:52:14	0	A*6B	21.6	17.6	11.7		11.35	50.2	5941
18:52:20	27.4096	A*66	30.6	23.7	20.4		11.26	50.41	5957
18:52:26	7.7784	A*65	14.1	14	13.3		11.26	50.41	5989
		mean	20.4636	17.8545	15.4182
	01-13-2016	Drive 1 (tunnel)	window closed
14:51:18	41.8552	A*6C	5.1	5.1	4.6	Tunnelfahrten	23.04	30.99	28779
14:51:24	42.4108	A*66	5.8	5.8	5.6	Tunnelfahrten	23.14	30.78	28855
14:51:30	34.262	A*62	5.1	5.1	5	Tunnelfahrten	23.14	30.78	28923
14:51:36	38.5216	A*6F	6.9	5.1	4.4	Tunnelfahrten	23.14	30.78	28987
14:51:42	37.4104	A*67	4.2	4.2	4.1	Tunnelfahrten	23.14	30.78	29050	chronolocial fitting data from the AQMS
14:51:48	38.3364	A*66	4.1	4.1	4	Tunnelfahrten	23.14	30.78	29114	13:30:00	9.8	4.8
14:51:54	41.2996	A*6C	5.3	5.3	5.3	Tunnelfahrten	23.14	30.78	29181	14:00:00	11.6	6.1
14:52:00	18.7052	A*63	5.2	5.2	5.1	Tunnelfahrten	23.14	30.78	29237
14:52:06	6.1116	A*63	5.2	5.2	5	Tunnelfahrten	23.14	30.78	29261
14:52:12	1.6668	A*60	5	5	4.9	Tunnelfahrten	23.14	30.78	29265
14:52:18	2.2224	A*60	5.4	5.1	4	Tunnelfahrten	23.14	30.78	29265
14:52:24	0	A*63	4.4	4.4	4.3	Tunnelfahrten	23.14	30.57	29268
		mean	5.14167	4.96667	4.69167											Auto		Station
																PM10	PM2.5	PM10	PM2.5
															1	5.27273	5.10909	9.8	4.8
															2	7.4	7.35	7.8	5.3
			6.1	6.1	6
			5.1	5.1	4.6
			5.8	5.8	5.6
			5.1	5.1	5
			6.9	5.1	4.4
			4.2	4.2	4.1
			4.1	4.1	4
			5.3	5.3	5.3
			5.2	5.2	5.1
			5.2	5.2	5
			5	5	4.9
			5.27273	5.10909
	01-13-2016	Drive 2	open window
19:40:46	36.2992	A*65	6.2	6.2	6.2	2.Fahrt (F zu)	21.12	31.41	5680
19:40:52	12.2232	A*66	7.9	7.6	6.8	2.Fahrt (F zu)	21.12	31.41	5711
19:40:58	23.8908	A*6B	8.5	8.5	8.1	2.Fahrt (F zu)	21.12	31.41	5739
19:41:04	31.484	A*6C	7.4	7.4	7.4	2.Fahrt (F zu)	21.12	31.41	5785
19:41:10	32.5952	A*6D	7.8	7.8	7.4	2.Fahrt (F zu)	21.12	31.41	5841
19:41:16	37.04	A*6D	7.6	7.6	7	2.Fahrt (F zu)	21.12	31.41	5899	chronolocial fitting data from the AQMS
19:41:22	30.558	A*68	7.2	7.2	7.2	2.Fahrt (F zu)	21.12	31.41	5960	18:30:00	6.7	4.3
19:41:28	17.2236	A*6E	5.3	5.3	5.3	2.Fahrt (F zu)	21.12	31.41	6003	19:00:00	7.8	5.3
19:41:34	5.0004	A*63	7.6	7.6	7.4	2.Fahrt (F zu)	21.12	31.41	6019
19:41:40	0	A*66	9	8.8	7.3	2.Fahrt (F zu)	21.12	31.09	6021
19:41:46	0	A*63	7.9	7.8	7.2	2.Fahrt (F zu)	21.12	31.09	6021
19:41:52	3.5188	A*6F	6.4	6.4	6.3	2.Fahrt (F zu)	21.12	31.09	6021
			7.4	7.35	6.96667

## Sheet: vor GPS
05-29-2015	1.Fahrt	F zu								29.05.2015 12:24:09	13.5	13.5	12.9
29.05.2015 12:25:57	17.7	17.7	17.7							29.05.2015 12:24:15	13.4	13.4	13.1
29.05.2015 12:26:03	18.1	18.1	17.9							29.05.2015 12:24:21	17.7	17.6	16.8
29.05.2015 12:26:09	19.3	18.7	16.6							29.05.2015 12:24:27	16.7	16.7	16.5
29.05.2015 12:26:15	13.2	13.2	13.2							29.05.2015 12:24:33	15.5	15.5	15.5
29.05.2015 12:26:21	17.5	17.5	17.4							29.05.2015 12:24:39	17	17	16.4
29.05.2015 12:26:27	14	14	13.3		12:30:00	13.3	11			29.05.2015 12:24:45	17	17	16.3
29.05.2015 12:26:33	18.9	18.9	18.9							29.05.2015 12:24:51	15.7	15.6	15.1
29.05.2015 12:26:39	19.5	19.5	19							29.05.2015 12:24:57	16.4	16.2	15.4
29.05.2015 12:26:45	16.8	14.9	14.3							29.05.2015 12:25:03	15.5	15.3	14.5
29.05.2015 12:26:51	14.7	14.6	14.1							29.05.2015 12:25:09	14.3	14.3	14
29.05.2015 12:26:57	17.6	17.6	17.1							MW	15.7	15.6455	15.1364
MW	17.0273	16.7909
05-29-2015	2.Fahrt	F auf
29.05.2015 13:04:04	26.7	20.5	16
29.05.2015 13:04:10	22.1	20.3	17.1
29.05.2015 13:04:16	23.7	18	16.9
29.05.2015 13:04:22	23.9	20.2	17
29.05.2015 13:04:28	25.2	19.4	16.5
29.05.2015 13:04:34	25.3	19.7	16.7		13:00:00	14.7	12.8
29.05.2015 13:04:40	28.7	18.8	15
29.05.2015 13:04:46	25.2	19.9	16.4
29.05.2015 13:04:52	31.7	25	23
29.05.2015 13:04:58	18.3	18.3	17.6
29.05.2015 13:05:04	25.3	21.4	17.7
MW	25.1	20.1364
05-29-2015	3.Fahrt	F zu	leichter Regen							29.05.2015 15:21:34	13.3	13.3	13.2
29.05.2015 15:23:22	26.7	21.2	19.6							29.05.2015 15:21:40	19	19	18.7
29.05.2015 15:23:28	19.4	19.4	18.5							29.05.2015 15:21:46	12.2	12.2	12.2
29.05.2015 15:23:34	20.2	20.2	19.7							29.05.2015 15:21:52	12.7	12.7	12.7
29.05.2015 15:23:40	15.3	15.1	14.2							29.05.2015 15:21:58	13.2	13.2	13
29.05.2015 15:23:46	16.4	16.1	13.7							29.05.2015 15:22:04	13.2	13.2	12.9
29.05.2015 15:23:52	15.6	15.5	14.6		15:30:00	16.1	11			29.05.2015 15:22:10	13.9	13.9	13.6
29.05.2015 15:23:58	14.7	14.7	14							29.05.2015 15:22:16	14.5	14.5	13.8
29.05.2015 15:24:04	13.7	13.7	13.3							29.05.2015 15:22:22	15.1	15	14.5
29.05.2015 15:24:10	14.7	14.7	14							29.05.2015 15:22:28	22.3	22.1	20.7
29.05.2015 15:24:16	18.9	18.9	18.8							29.05.2015 15:22:34	16.9	16.6	15.5
29.05.2015 15:24:22	17	16.5	14.8							MW	15.1182	15.0636
MW	17.5091	16.9091
05-29-2015	4.Fahrt	F auf	leichter Regen
29.05.2015 16:17:47	27.6	23.2	19.8
29.05.2015 16:17:53	25	22.8	17.9
29.05.2015 16:17:59	28.8	20.5	18.2
29.05.2015 16:18:05	24.1	22.7	18.7
29.05.2015 16:18:11	18.7	18.7	18.3
29.05.2015 16:18:17	25.8	20.9	19.6		16:00:00	18.2	12
29.05.2015 16:18:23	31.9	23.2	18.9		16:30:00	29.4	17.7
29.05.2015 16:18:29	30.8	23.4	19.9		MW	23.8	14.85
29.05.2015 16:18:35	29.1	24.2	19.2
29.05.2015 16:18:41	32.6	29	26.5
29.05.2015 16:18:47	42.1	36.3	34.2
29.05.2015 16:18:53	30.7	27.9	25.4
MW	28.9333	24.4
05-22-2015	1.Fahrt	F zu
22.05.2015 11:35:57	15.6	15.6	15.4
22.05.2015 11:36:03	16.6	16.4	15
22.05.2015 11:36:09	17	16.7	15.1
22.05.2015 11:36:15	15.7	15.7	15.4
22.05.2015 11:36:21	16.6	16.5	14.9		11:30:00	19.8	16.4
22.05.2015 11:36:27	16.2	16.2	15.6
22.05.2015 11:36:33	15	15	14.5
22.05.2015 11:36:39	17.5	17.5	16.3
22.05.2015 11:36:45	16.4	16.4	15.7
22.05.2015 11:36:51	21.9	19.6	17.2
22.05.2015 11:36:57	19.1	17.2	16.3
MW	17.0545	16.6182
05-22-2015	2.Fahrt	F auf
22.05.2015 12:25:09	34.2	26	22.7
22.05.2015 12:25:15	39.2	28.6	23.2
22.05.2015 12:25:21	41.2	31.9	24
22.05.2015 12:25:27	47.1	38.5	30.9
22.05.2015 12:25:33	47.9	33.9	23.7		12:30:00	22.2	19.8
22.05.2015 12:25:39	33.2	28.2	23.3
22.05.2015 12:25:45	38.3	26.5	22.4
22.05.2015 12:25:51	35.9	30.4	24.3
22.05.2015 12:25:57	37.1	30.2	23.7
22.05.2015 12:26:03	40	29.7	25.3
22.05.2015 12:26:09	42.1	29.2	22.6
MW	39.6545	30.2818
05-22-2015	3.Fahrt	F zu
22.05.2015 14:06:27	9.7	9.7	9.3
22.05.2015 14:06:33	10	9.9	9.3
22.05.2015 14:06:39	9.1	9.1	9
22.05.2015 14:06:45	10.1	10.1	9.6
22.05.2015 14:06:51	9.4	9.4	9.4
22.05.2015 14:06:57	11.7	11.4	10.8		14:00:00	19.7	14.1
22.05.2015 14:07:03	12.4	12.3	11.4
22.05.2015 14:07:08	16.9	16.9	16.9
22.05.2015 14:07:15	18.8	18.8	18.5
22.05.2015 14:07:21	17.9	17.9	17.4
22.05.2015 14:07:27	17.2	17.2	17
MW	13.0182	12.9727
05-22-2015	4.Fahrt	F auf
22.05.2015 14:52:51	26.5	26.3	23.8
22.05.2015 14:52:57	28.1	26.1	23.7
22.05.2015 14:53:03	27.7	26	23.4
22.05.2015 14:53:09	31.5	28.7	24
22.05.2015 14:53:15	26.9	25.2	23.1
22.05.2015 14:53:21	28.6	27.6	22.8
22.05.2015 14:53:27	26.8	26.6	23.5		15:00:00	28.1	20.4
22.05.2015 14:53:33	34.7	32.4	28
22.05.2015 14:53:39	28.9	27.4	25
22.05.2015 14:53:45	28.2	28.1	25.8
22.05.2015 14:53:51	32.3	27.3	26
MW	29.1091	27.4273
06-05-2015	1.Fahrt	F zu
05.06.2015 13:25:02	24.6	24.6	24.3
05.06.2015 13:25:08	26.7	26.2	24.8
05.06.2015 13:25:14	24.5	24.5	23.5
05.06.2015 13:25:20	25.1	25.1	24.9
05.06.2015 13:25:26	25.1	25.1	24.5		13:30:00	17	18.4
05.06.2015 13:25:32	26.6	26.5	24.8
05.06.2015 13:25:38	23.6	23.6	23.4
05.06.2015 13:25:44	24	24	23.7
05.06.2015 13:25:50	24.4	24.4	24.3
05.06.2015 13:25:56	24.7	24.7	23.7
05.06.2015 13:26:02	24.7	24.6	23.4
MW	24.9091	24.8455
06-05-2015	2.Fahrt	F auf
05.06.2015 14:07:41	51.8	40.2	31.7
05.06.2015 14:07:48	50.6	42	32.6
05.06.2015 14:07:53	54.2	43.8	32.7
05.06.2015 14:07:59	51.4	38.2	32.8
05.06.2015 14:08:05	51.3	41.8	32.7
05.06.2015 14:08:12	47.6	37.4	32		14:00:00	19	20.5
05.06.2015 14:08:17	48.4	38.3	33.1
05.06.2015 14:08:23	42.8	38.7	32.7
05.06.2015 14:08:29	40.9	32.8	30.2
05.06.2015 14:08:35	59.6	36.3	32.7
05.06.2015 14:08:41	45.6	36.2	32.4
MW	49.4727	38.7
