# Supplementary material for: Mobile Measurements of Particulate Matter in a Car Cabin: Local Variations, Contrasting Data from Mobile versus Stationary Measurements and the Effect of an Opened versus a Closed Window
Source: Int J Environ Res Public Health. 2018 Nov 26;15(12):2642. doi: 10.3390/ijerph15122642 (PMC6313680; doi:10.3390/ijerph15122642)
Supplement: Supplementary file 1 [file ijerph-15-02642-s001.zip › 3.PM residental area.xlsx]

## Sheet: 06-30-15
date & time	PM10 [ug/m3]	PM2,5 [ug/m3]	PM1 [ug/m3]	Inhalable [ug/m3]	Thoracic [ug/m3]	Alveolic [ug/m3]					date & time	PM10 [ug/m3]	PM2,5 [ug/m3]	PM1 [ug/m3]	Inhalable [ug/m3]	Thoracic [ug/m3]	Alveolic [ug/m3]
30.06.2015 16:20:53	23.2	16.5	14.4	23.2	23.1	19.1	drive 1 (OW)				30.06.2015 16:33:41	10.1	10.1	10.1	10.1	10.1	10.1	drive 2 (CW)
30.06.2015 16:20:59	23.3	14.8	12.6	23.7	21.7	15.9					30.06.2015 16:33:47	10.8	10.6	9.9	10.8	10.8	10.7
30.06.2015 16:21:05	23.3	15.2	13.1	23.3	22.3	16.3					30.06.2015 16:33:53	9.7	9.7	9.7	9.7	9.7	9.7
30.06.2015 16:21:11	26.1	14.7	12.7	26.1	25.4	17.4					30.06.2015 16:33:59	9.7	9.7	9.7	9.7	9.7	9.7
30.06.2015 16:21:17	22.4	14.9	13.3	59.9	29.5	16.2					30.06.2015 16:34:05	9.9	9.9	9.7	9.9	9.9	9.9
30.06.2015 16:21:23	20.1	16.2	13.5	20.1	20	17.6					30.06.2015 16:34:11	10.3	10.3	10.1	10.3	10.3	10.3
30.06.2015 16:21:29	18.8	15.4	13.5	18.8	18.7	16.6					30.06.2015 16:34:17	10.2	10.2	10.2	10.2	10.2	10.2
30.06.2015 16:21:35	21.4	14.2	13.1	21.4	21	16					30.06.2015 16:34:23	10.4	10.4	10.4	10.4	10.4	10.4
30.06.2015 16:21:41	17.5	14.5	13.3	17.5	17.5	15.8					30.06.2015 16:34:29	9.4	9.4	9.4	9.4	9.4	9.4
30.06.2015 16:21:47	14.5	14.5	13.9	14.5	14.5	14.5					30.06.2015 16:34:35	9.5	9.5	9.5	9.5	9.5	9.5
30.06.2015 16:21:53	24.4	15.6	13.6	24.8	22.8	16.8					30.06.2015 16:34:41	9	9	8.8	9	9	9
30.06.2015 16:21:59	27.1	17.4	13.6	27.1	26.9	21					30.06.2015 16:34:47	9.9	9.9	9.9	9.9	9.9	9.9
30.06.2015 16:22:05	14.5	14.4	12.8	14.5	14.5	14.4					30.06.2015 16:34:53	9.9	9.9	9.8	9.9	9.9	9.9
30.06.2015 16:22:11	14.5	14.4	13.5	14.5	14.5	14.4					30.06.2015 16:34:59	10.8	10.6	9.9	10.8	10.8	10.7
30.06.2015 16:22:17	18.7	15.7	13.4	18.7	18.7	17					30.06.2015 16:35:05	9.3	9.3	9.3	9.3	9.3	9.3
30.06.2015 16:22:23	18.3	14.7	13.1	18.3	18.2	15.9					30.06.2015 16:35:11	11.2	10.8	9.3	11.2	11.2	11
30.06.2015 16:22:29	13.2	13.2	12.9	13.2	13.2	13.2					30.06.2015 16:35:17	9.5	9.5	9.5	9.5	9.5	9.5
30.06.2015 16:22:35	28.5	14.4	13.5	33.5	27.5	16.7					30.06.2015 16:35:23	10.5	10.5	10.5	10.5	10.5	10.5
30.06.2015 16:22:41	12.7	12.7	12.2	12.7	12.7	12.7					30.06.2015 16:35:29	10.9	10.6	9.7	10.9	10.9	10.7
30.06.2015 16:22:47	26.1	15	13	26.1	25	17.2					30.06.2015 16:35:35	8.9	8.9	8.9	8.9	8.9	8.9
30.06.2015 16:22:53	21.6	15.8	13.7	79.3	28.4	17.7					30.06.2015 16:35:41	9.6	9.6	9.6	9.6	9.6	9.6
30.06.2015 16:22:59	21.7	15.6	13.4	121.3	26.6	17.3					30.06.2015 16:35:47	11.8	11.2	9.8	11.8	11.8	11.5
30.06.2015 16:23:05	13	13	12.4	13	13	13					30.06.2015 16:35:53	9.7	9.6	9.2	9.7	9.7	9.7
30.06.2015 16:23:11	26	16	13.4	31	25.1	17.2					30.06.2015 16:35:59	10.7	10.7	10.5	10.7	10.7	10.7
30.06.2015 16:23:17	16	14.2	13.1	16	15.9	15					30.06.2015 16:36:05	10.1	10.1	9.7	10.1	10.1	10.1
30.06.2015 16:23:23	23.1	14.2	12.6	23.4	21.4	15.1					30.06.2015 16:36:11	9.7	9.7	9.7	9.7	9.7	9.7
30.06.2015 16:23:29	18.9	14.9	12.7	18.9	18.8	16.6					30.06.2015 16:36:17	11.2	11.1	10.6	11.2	11.2	11.1
30.06.2015 16:23:35	18.6	14.4	12.5	18.6	18.4	15.6					30.06.2015 16:36:23	11.8	10.6	10	11.8	11.8	11.1
30.06.2015 16:23:41	13	13	12.2	13	13	13					30.06.2015 16:36:29	10.2	10.2	9.9	10.2	10.2	10.2
30.06.2015 16:23:47	17.5	15.1	13.1	55	25.1	15.8					30.06.2015 16:36:35	10.4	10.4	10.2	10.4	10.4	10.4
30.06.2015 16:23:53	12.9	12.9	12.3	12.9	12.9	12.9					30.06.2015 16:36:41	8.9	8.9	8.9	8.9	8.9	8.9
30.06.2015 16:23:59	17.1	14.8	13.4	17.1	17	15.5					30.06.2015 16:36:47	9.4	9.4	9.4	9.4	9.4	9.4
30.06.2015 16:24:05	12.4	12.4	12.3	12.4	12.4	12.3					30.06.2015 16:36:53	11.5	11	10.3	11.5	11.5	11.3
30.06.2015 16:24:11	13.4	13.4	11.9	13.4	13.4	13.4					30.06.2015 16:36:59	16.5	11.6	10.3	16.5	15.8	12.1
30.06.2015 16:24:17	18.4	17.4	13.4	18.4	18.4	17.8					30.06.2015 16:37:05	9.9	9.9	9.5	9.9	9.9	9.9
30.06.2015 16:24:23	16.9	13.1	12.6	38.5	23.4	13.9					30.06.2015 16:37:11	10.4	10.4	9.7	10.4	10.4	10.4
30.06.2015 16:24:29	20.4	16.5	13.9	20.4	20.3	17.5					30.06.2015 16:37:17	9.7	9.7	9.2	9.7	9.7	9.7
30.06.2015 16:24:35	23	17.6	14.6	23	22.7	19					30.06.2015 16:37:23	9.6	9.6	9.5	9.6	9.6	9.6
30.06.2015 16:24:41	14.5	14	12.6	72.1	21.4	14.2					30.06.2015 16:37:29	8.3	8.3	8	8.3	8.3	8.3
30.06.2015 16:24:47	34.7	14.7	12.9	40	32	16.6					30.06.2015 16:37:35	8.3	8.3	8.1	8.3	8.3	8.3
30.06.2015 16:24:53	13.7	13.7	13	13.7	13.7	13.7					30.06.2015 16:37:41	9.8	9.6	8.9	9.8	9.8	9.7
30.06.2015 16:24:59	17.5	13.3	11.5	17.5	17.2	14.2					30.06.2015 16:37:47	8.8	8.8	8.4	8.8	8.8	8.8
30.06.2015 16:25:05	15.8	13.2	12.6	15.8	15.8	14					30.06.2015 16:37:53	8.8	8.6	7.9	8.8	8.8	8.7
30.06.2015 16:25:11	16.3	14.7	13.4	16.3	16.3	15.4					30.06.2015 16:37:59	9	8.8	8	9	9	8.9
30.06.2015 16:25:17	14.8	13.9	11.7	14.8	14.8	14.3					30.06.2015 16:38:05	7.1	7.1	7.1	7.1	7.1	7.1
30.06.2015 16:25:23	14.9	13.5	12.7	14.9	14.9	14.1					30.06.2015 16:38:11	7.2	7.2	7	7.2	7.2	7.2
30.06.2015 16:25:29	13.6	13.5	12.8	13.6	13.6	13.6					30.06.2015 16:38:17	7.7	7.7	7.7	7.7	7.7	7.7
30.06.2015 16:25:35	16	14.2	12.1	16	16	15					30.06.2015 16:38:23	7.3	7.3	7.3	7.3	7.3	7.3
30.06.2015 16:25:41	18.4	14.2	13.3	18.4	18.1	15.1					30.06.2015 16:38:29	6.9	6.9	6.9	6.9	6.9	6.9
30.06.2015 16:25:47	13	13	12.3	13	13	13					30.06.2015 16:38:35	6.6	6.6	6.5	6.6	6.6	6.6
30.06.2015 16:25:53	21.1	15.2	12.8	21.1	20.8	16.9					30.06.2015 16:38:41	7.1	7.1	7	7.1	7.1	7.1
30.06.2015 16:25:59	15.3	13.5	12	15.3	15.3	14.3					30.06.2015 16:38:47	7.1	7.1	7.1	7.1	7.1	7.1
30.06.2015 16:26:05	21	14.1	12.4	21	20.1	15.4					30.06.2015 16:38:53	6.1	6.1	6.1	6.1	6.1	6.1
30.06.2015 16:26:11	15.5	12.2	11.9	15.5	15.4	13.3					30.06.2015 16:38:59	6.7	6.7	6.7	6.7	6.7	6.7
30.06.2015 16:26:17	13.4	13.4	12.6	13.4	13.4	13.4					30.06.2015 16:39:05	6.1	6.1	6.1	6.1	6.1	6.1
30.06.2015 16:26:23	18.3	15	12.7	18.3	18.3	16.1					30.06.2015 16:39:11	6.4	6.4	6.4	6.4	6.4	6.4
30.06.2015 16:26:29	13.3	13.3	12.9	13.3	13.3	13.3					30.06.2015 16:39:17	6	6	6	6	6	6
30.06.2015 16:26:35	17	13.9	12.5	17	17	15.3					30.06.2015 16:39:23	6.6	6.6	6.6	6.6	6.6	6.6
30.06.2015 16:26:41	21.2	13.7	12.2	21.5	19.5	14.3					30.06.2015 16:39:29	5.9	5.9	5.9	5.9	5.9	5.9
30.06.2015 16:26:47	18.4	15.5	12.8	40	25	16.3					30.06.2015 16:39:35	6.5	6.5	6.5	6.5	6.5	6.5
30.06.2015 16:26:53	13.1	13.1	12.7	13.1	13.1	13.1					30.06.2015 16:39:41	6.1	6.1	6.1	6.1	6.1	6.1
30.06.2015 16:26:59	16.5	15	12.5	16.5	16.5	15.7					30.06.2015 16:39:47	7.6	7.3	6.6	7.6	7.6	7.4
30.06.2015 16:27:05	13.5	13.5	13.2	13.5	13.5	13.5					30.06.2015 16:39:53	5.8	5.8	5.8	5.8	5.8	5.8
30.06.2015 16:27:11	12.2	12.2	12	12.2	12.2	12.2					30.06.2015 16:39:59	5.8	5.8	5.8	5.8	5.8	5.8
30.06.2015 16:27:17	13.1	13.1	12.5	13.1	13.1	13.1					30.06.2015 16:40:05	5.6	5.6	5.6	5.6	5.6	5.6
30.06.2015 16:27:23	13	13	12.8	13	13	13					30.06.2015 16:40:11	5.4	5.4	5.4	5.4	5.4	5.4
30.06.2015 16:27:29	15.4	14.1	12.2	15.4	15.4	14.7					30.06.2015 16:40:17	6.9	6.7	6	6.9	6.9	6.8
30.06.2015 16:27:35	14.6	13.3	11.4	14.6	14.6	13.9					30.06.2015 16:40:23	6.1	6.1	6.1	6.1	6.1	6.1
30.06.2015 16:27:41	13.1	13.1	12.9	13.1	13.1	13.1					30.06.2015 16:40:29	5.8	5.8	5.8	5.8	5.8	5.8
30.06.2015 16:27:47	20.4	15.3	13.2	20.4	20	16.2					30.06.2015 16:40:35	6.2	6.2	6.1	6.2	6.2	6.2
30.06.2015 16:27:53	15.2	13.1	12.4	15.2	15.2	14					30.06.2015 16:40:41	6.4	6.3	5.9	6.4	6.4	6.4
30.06.2015 16:27:59	23.7	13.9	12.3	28.7	22.8	14.7					30.06.2015 16:40:47	5.9	5.9	5.9	5.9	5.9	5.9
30.06.2015 16:28:05	26.3	15.8	13.1	26.3	25.2	17.7					30.06.2015 16:40:53	5.3	5.3	5.3	5.3	5.3	5.3
30.06.2015 16:28:11	18.7	14.9	13.1	18.7	18.4	15.6					30.06.2015 16:40:59	8.2	6.4	5.7	8.2	8.1	6.8
30.06.2015 16:28:17	15.1	13.3	11.6	15.1	15	14.1					30.06.2015 16:41:05	7.3	7	6.4	7.3	7.3	7.1
30.06.2015 16:28:23	15.3	15.2	14.1	15.3	15.3	15.3					30.06.2015 16:41:11	5.2	5.2	5.2	5.2	5.2	5.2
30.06.2015 16:28:29	16.9	15.1	11.6	16.9	16.9	15.9					30.06.2015 16:41:17	5.4	5.4	5.4	5.4	5.4	5.4
30.06.2015 16:28:35	18	15.5	12	18	18	16.2					30.06.2015 16:41:23	5.5	5.5	5.5	5.5	5.5	5.5
30.06.2015 16:28:41	14	13.9	12.5	14	14	13.9					30.06.2015 16:41:29	5.4	5.4	5.4	5.4	5.4	5.4
30.06.2015 16:28:47	14	13	12.2	14	14	13.4					30.06.2015 16:41:35	6.2	6	5.3	6.2	6.2	6.1
30.06.2015 16:28:53	12.3	12.3	12.2	12.3	12.3	12.3					30.06.2015 16:41:41	4.9	4.9	4.9	4.9	4.9	4.9
30.06.2015 16:28:59	15.3	13.9	12.8	15.3	15.3	14.5					30.06.2015 16:41:47	5.2	5.2	5.2	5.2	5.2	5.2
30.06.2015 16:29:05	23	18.8	15.1	23	22.7	19.7					30.06.2015 16:41:53	5.4	5.4	5.4	5.4	5.4	5.4
30.06.2015 16:29:11	20.3	14.7	12.8	20.3	19.5	15.4					30.06.2015 16:41:59	5.1	5.1	4.9	5.1	5.1	5.1
30.06.2015 16:29:17	18.1	14.7	12.6	18.1	18.1	16.2					30.06.2015 16:42:05	6.4	6.2	5.4	6.4	6.4	6.3
30.06.2015 16:29:23	19.8	14.1	12.9	19.8	19.4	15.2					30.06.2015 16:42:11	7.8	7.2	6	7.8	7.8	7.5
30.06.2015 16:29:29	19.8	14.1	13	19.8	19.4	15.3					30.06.2015 16:42:17	12.8	8.2	5.6	12.8	12.7	9.9
30.06.2015 16:29:35	21.3	13.6	12.1	26.2	20.4	13.8					30.06.2015 16:42:23	5.1	5.1	5	5.1	5.1	5.1
30.06.2015 16:29:41	13.3	12.1	11.4	13.3	13.2	12.6					30.06.2015 16:42:29	11	6.7	5.4	11	10.8	7.9
30.06.2015 16:29:47	14.3	12.4	11.8	14.3	14.3	13.2					30.06.2015 16:42:35	7.7	7.5	6.1	7.7	7.7	7.6
30.06.2015 16:29:53	12.1	12.1	12	12.1	12.1	12.1					30.06.2015 16:42:41	7.7	5.5	5	7.7	7.6	6.1
30.06.2015 16:29:59	12.2	12.1	11.2	12.2	12.2	12.1					30.06.2015 16:42:47	10.7	5.8	4.9	10.7	10.5	7.3
30.06.2015 16:30:05	16.9	13.9	12.6	16.9	16.8	14.9					30.06.2015 16:42:53	9.8	6.6	4.7	9.8	9.7	7.6
30.06.2015 16:30:11	15.8	13.7	11.7	15.8	15.8	14.7					30.06.2015 16:42:59	7.9	6.7	5	7.9	7.9	7.2
30.06.2015 16:30:17	19.4	17.6	12.8	19.4	19.4	18.4					30.06.2015 16:43:05	5.1	5.1	5.1	5.1	5.1	5.1
30.06.2015 16:30:23	16.9	15.4	12.3	16.9	16.9	16.1					30.06.2015 16:43:11	7.5	5.8	5.4	7.5	7.5	6.6
30.06.2015 16:30:29	18.5	13.2	11.6	18.5	17.7	13.8					30.06.2015 16:43:17	6.3	5.9	5.1	6.3	6.3	6.1
30.06.2015 16:30:35	36.9	12.5	11.6	42.2	34	15.6					30.06.2015 16:43:23	4.5	4.5	4.5	4.5	4.5	4.5
30.06.2015 16:30:41	27.5	14.3	12.3	27.9	25.5	16.1					30.06.2015 16:43:29	4.4	4.4	4.4	4.4	4.4	4.4
2015-06-30 16:45:52	6.9	6.9	6.9	6.9	6.9	6.9	drive 3 (OW)				30.06.2015 16:43:35	7	6.5	5.1	7	7	6.7
30.06.2015 16:45:58	9.2	8.8	8.1	9.2	9.1	9					30.06.2015 16:58:52	9.8	9.8	9.8	9.8	9.8	9.8	drive 4 (CW)
30.06.2015 16:46:04	9.1	9.1	9.1	9.1	9.1	9.1					30.06.2015 16:58:58	10.3	10.3	10.2	10.3	10.3	10.3
30.06.2015 16:46:10	12.7	9.1	8.3	12.7	12.4	9.7					30.06.2015 16:59:04	10.6	10.6	10.5	10.6	10.6	10.6
30.06.2015 16:46:16	26	9.3	8.1	31.3	23.5	10.8					30.06.2015 16:59:10	9.8	9.8	9.8	9.8	9.8	9.8
30.06.2015 16:46:22	7.8	7.8	7.8	7.8	7.8	7.8					30.06.2015 16:59:16	9.6	9.6	9.5	9.6	9.6	9.6
30.06.2015 16:46:28	10.1	10	9.3	10.1	10.1	10					30.06.2015 16:59:22	9.8	9.8	9.8	9.8	9.8	9.8
30.06.2015 16:46:34	9.2	9.2	9.2	9.2	9.2	9.2					30.06.2015 16:59:28	10.1	10.1	9.6	10.1	10.1	10.1
30.06.2015 16:46:40	12.5	10.4	8.6	12.5	12.4	11					30.06.2015 16:59:34	10.2	10.2	10.1	10.2	10.2	10.2
30.06.2015 16:46:46	9.8	9.8	9.5	9.8	9.8	9.8					30.06.2015 16:59:40	11.7	11.7	10.7	11.7	11.7	11.7
30.06.2015 16:46:52	18.9	15.7	14.1	18.9	18.8	16.7					30.06.2015 16:59:46	10	10	9.9	10	10	10
30.06.2015 16:46:58	13	11.2	10.6	13	13	12					30.06.2015 16:59:52	9.3	9.3	9	9.3	9.3	9.3
30.06.2015 16:47:04	10.6	10.6	10.1	10.6	10.6	10.6					30.06.2015 16:59:58	9.2	9.2	9.2	9.2	9.2	9.2
30.06.2015 16:47:10	10.1	10.1	9.8	10.1	10.1	10.1					30.06.2015 17:00:04	8.9	8.9	8.9	8.9	8.9	8.9
30.06.2015 16:47:16	11.2	11.2	10.3	11.2	11.2	11.2					30.06.2015 17:00:10	8.6	8.6	8.4	8.6	8.6	8.6
30.06.2015 16:47:22	16.7	13.1	11.8	16.7	16.6	14.3					30.06.2015 17:00:16	9.2	9	8.3	9.2	9.2	9.1
30.06.2015 16:47:28	13.2	12.9	11.3	13.2	13.2	13					30.06.2015 17:00:22	10.3	10	9.3	10.3	10.3	10.1
30.06.2015 16:47:34	15.5	14.3	11.7	15.5	15.5	14.9					30.06.2015 17:00:28	8.4	8.4	8.4	8.4	8.4	8.4
30.06.2015 16:47:40	18.6	13.7	11.5	18.6	18.5	15.2					30.06.2015 17:00:34	8.7	8.7	8.7	8.7	8.7	8.7
30.06.2015 16:47:46	11.3	11.3	11.3	11.3	11.3	11.3					30.06.2015 17:00:40	8	8	8	8	8	8
30.06.2015 16:47:52	13.5	11.6	11.1	13.5	13.5	12.5					30.06.2015 17:00:46	7.5	7.5	7.4	7.5	7.5	7.5
30.06.2015 16:47:58	18.2	14	11.9	18.2	18.1	15.2					30.06.2015 17:00:52	7.3	7.3	7.2	7.3	7.3	7.3
30.06.2015 16:48:04	18.7	13.7	12.5	18.7	18.3	14.6					30.06.2015 17:00:58	7.7	7.6	7.2	7.7	7.7	7.6
30.06.2015 16:48:10	19.2	14.5	12.3	19.2	19.1	15.9					30.06.2015 17:01:04	7.9	7.9	7.9	7.9	7.9	7.9
30.06.2015 16:48:16	16	13.8	11.9	16	16	14.8					30.06.2015 17:01:10	7.6	7.6	7.6	7.6	7.6	7.6
30.06.2015 16:48:22	18.1	12.4	12.1	18.1	17.8	14					30.06.2015 17:01:16	7.4	7.4	7.3	7.4	7.4	7.4
30.06.2015 16:48:28	23.8	13.2	11.9	23.8	22.8	15.1					30.06.2015 17:01:22	6.5	6.5	6.5	6.5	6.5	6.5
30.06.2015 16:48:34	15.2	13	11.7	15.2	15.2	14					30.06.2015 17:01:28	7	7	7	7	7	7
30.06.2015 16:48:40	16.6	12.6	11.5	16.6	16.5	14					30.06.2015 17:01:34	6.4	6.4	6.4	6.4	6.4	6.4
30.06.2015 16:48:46	15.7	13.2	11	15.7	15.7	14.3					30.06.2015 17:01:40	6.9	6.9	6.9	6.9	6.9	6.9
30.06.2015 16:48:52	14.5	13.4	11.4	14.5	14.5	13.9					30.06.2015 17:01:46	6.9	6.9	6.9	6.9	6.9	6.9
30.06.2015 16:48:58	20.9	12.1	11.3	25.8	20	12.8					30.06.2015 17:01:52	6.7	6.7	6.7	6.7	6.7	6.7
30.06.2015 16:49:04	14.4	12.2	10.8	14.4	14.4	13.2					30.06.2015 17:01:58	6.8	6.8	6.8	6.8	6.8	6.8
30.06.2015 16:49:10	17.9	14.4	12.1	17.9	17.9	15.7					30.06.2015 17:02:04	6.3	6.3	6.3	6.3	6.3	6.3
30.06.2015 16:49:16	16	12.9	11.1	16	16	14					30.06.2015 17:02:10	5.9	5.9	5.9	5.9	5.9	5.9
30.06.2015 16:49:22	18.4	13	11.7	18.4	17.6	13.7					30.06.2015 17:02:16	8	7.8	7	8	8	7.9
30.06.2015 16:49:28	12.8	12.6	11.2	12.8	12.8	12.7					30.06.2015 17:02:22	7.1	6.9	6.2	7.1	7.1	7
30.06.2015 16:49:34	15.2	13.3	11.9	15.2	15.2	14.2					30.06.2015 17:02:28	6.7	6.5	5.8	6.7	6.7	6.6
30.06.2015 16:49:40	14.3	13.6	12.1	14.3	14.3	13.9					30.06.2015 17:02:34	5.8	5.8	5.8	5.8	5.8	5.8
30.06.2015 16:49:46	12.1	12.1	11.9	12.1	12.1	12.1					30.06.2015 17:02:40	7.3	6.4	5.8	7.3	7.3	6.8
30.06.2015 16:49:52	16.4	14.5	11.5	74	23.3	15.3					30.06.2015 17:02:46	6.2	6.2	6.2	6.2	6.2	6.2
30.06.2015 16:49:58	13.8	12.8	11.8	13.8	13.8	13.3					30.06.2015 17:02:52	5.5	5.5	5.5	5.5	5.5	5.5
30.06.2015 16:50:04	12	11.9	11.5	12	12	11.9					30.06.2015 17:02:58	5.9	5.9	5.9	5.9	5.9	5.9
30.06.2015 16:50:10	15.8	11.8	11.8	15.8	15.8	13.6					30.06.2015 17:03:04	5.8	5.8	5.8	5.8	5.8	5.8
30.06.2015 16:50:16	12	12	11.5	12	12	12					30.06.2015 17:03:10	6	6	6	6	6	6
30.06.2015 16:50:22	18.8	16.5	12.7	18.8	18.8	17.5					30.06.2015 17:03:16	5	5	5	5	5	5
30.06.2015 16:50:28	15.9	12.2	11.2	15.9	15.8	13.5					30.06.2015 17:03:22	5.5	5.5	5.5	5.5	5.5	5.5
30.06.2015 16:50:34	13.7	13.1	11.5	13.7	13.7	13.3					30.06.2015 17:03:28	5.2	5.2	5.2	5.2	5.2	5.2
30.06.2015 16:50:40	12.2	12	11.2	12.2	12.2	12.1					30.06.2015 17:03:34	6	6	6	6	6	6
30.06.2015 16:50:46	14.6	13.4	11.9	14.6	14.6	13.9					30.06.2015 17:03:40	5.5	5.5	5.4	5.5	5.5	5.5
30.06.2015 16:50:52	17.9	12.4	12.2	55.4	25.2	13.5					30.06.2015 17:03:46	5.8	5.8	5.5	5.8	5.8	5.8
30.06.2015 16:50:58	11.8	11.8	11.5	11.8	11.8	11.8					30.06.2015 17:03:52	5.9	5.9	5.9	5.9	5.9	5.9
30.06.2015 16:51:04	13.2	13.2	12.7	13.2	13.2	13.2					30.06.2015 17:03:58	7.8	7.7	6.8	7.8	7.8	7.8
30.06.2015 16:51:10	14.6	13.9	12.4	14.6	14.6	14.2					30.06.2015 17:04:04	6.7	6.7	6.6	6.7	6.7	6.7
30.06.2015 16:51:16	18.5	14.3	13.1	18.5	18.1	15.1					30.06.2015 17:04:10	6.4	6.4	6.4	6.4	6.4	6.4
30.06.2015 16:51:22	21.1	15.9	12.6	21.1	20.8	17.2					30.06.2015 17:04:16	5.4	5.4	5.4	5.4	5.4	5.4
30.06.2015 16:51:28	30.1	26.1	24.1	30.1	29.9	27.2					30.06.2015 17:04:22	6.6	6.6	6.5	6.6	6.6	6.6
30.06.2015 16:51:34	40.1	38.2	36.7	40.1	40	38.7					30.06.2015 17:04:28	5.7	5.7	5.7	5.7	5.7	5.7
30.06.2015 16:51:40	38	33.1	32.5	38	37.2	33.6					30.06.2015 17:04:34	5.8	5.8	5.7	5.8	5.8	5.8
30.06.2015 16:51:46	34.8	30.7	25.8	34.8	34.7	32.2					30.06.2015 17:04:40	6.3	6.3	6.1	6.3	6.3	6.3
30.06.2015 16:51:52	22	22	22	22	22	22					30.06.2015 17:04:46	6.7	6.7	6.7	6.7	6.7	6.7
30.06.2015 16:51:58	26.2	24.8	22.6	26.2	26.2	25.4					30.06.2015 17:04:52	7.5	7.3	6.5	7.5	7.5	7.4
30.06.2015 16:52:04	22.6	22.6	22.4	22.6	22.6	22.6					30.06.2015 17:04:58	5.8	5.8	5.8	5.8	5.8	5.8
30.06.2015 16:52:10	28.5	24.6	23	28.5	28.3	25.6					30.06.2015 17:05:04	5.7	5.7	5.7	5.7	5.7	5.7
30.06.2015 16:52:16	24.7	22.4	21.1	24.7	24.6	23.1					30.06.2015 17:05:10	6	6	6	6	6	6
30.06.2015 16:52:22	26.4	25.3	23.9	26.4	26.4	25.8					30.06.2015 17:05:16	7.5	7.2	6.3	7.5	7.5	7.3
30.06.2015 16:52:28	28.5	24	23.4	50.1	35	24.8					30.06.2015 17:05:22	6.4	6.4	6.4	6.4	6.4	6.4
30.06.2015 16:52:34	23.3	21.7	20.3	23.3	23.3	22.4					30.06.2015 17:05:28	6.2	6.2	6.2	6.2	6.2	6.2
30.06.2015 16:52:40	27.5	21.5	19.9	27.5	26.7	22.4					30.06.2015 17:05:34	7.3	7.3	6.8	7.3	7.3	7.3
30.06.2015 16:52:46	24.8	19.5	18.1	24.8	24.6	20.7					30.06.2015 17:05:40	6.3	6.3	6.3	6.3	6.3	6.3
30.06.2015 16:52:52	24.2	19.5	18.8	24.2	23.4	19.9					30.06.2015 17:05:46	5.9	5.9	5.9	5.9	5.9	5.9
30.06.2015 16:52:58	28.1	18.7	18.3	28.5	26.4	19.8					30.06.2015 17:05:52	6.2	6.2	6.2	6.2	6.2	6.2
30.06.2015 16:53:04	22.2	20.4	17.6	22.2	22.2	21.2					30.06.2015 17:05:58	6.3	6.2	5.8	6.3	6.3	6.2
30.06.2015 16:53:10	26.3	18.6	16.9	26.3	25.2	19.3					30.06.2015 17:06:04	6.1	6.1	6.1	6.1	6.1	6.1
30.06.2015 16:53:16	19	17.2	15.6	19	19	18					30.06.2015 17:06:10	5.9	5.9	5.9	5.9	5.9	5.9
30.06.2015 16:53:22	21.2	18.6	16.8	21.2	21.2	19.8					30.06.2015 17:06:16	6.3	6.3	6.3	6.3	6.3	6.3
30.06.2015 16:53:28	16	16	15.8	16	16	16					30.06.2015 17:06:22	6.1	6.1	6.1	6.1	6.1	6.1
30.06.2015 16:53:34	19.7	17.6	16.1	19.7	19.6	18.1					30.06.2015 17:06:28	6.3	6.3	6.3	6.3	6.3	6.3
30.06.2015 16:53:40	14.9	14.9	14.4	14.9	14.9	14.9					30.06.2015 17:06:34	6	6	6	6	6	6
30.06.2015 16:53:46	14.5	14.5	14.1	14.5	14.5	14.4					30.06.2015 17:06:40	5.2	5.2	5.2	5.2	5.2	5.2
30.06.2015 16:53:52	26.4	14.8	13.7	31.4	25.5	16.4					30.06.2015 17:06:46	5.7	5.7	5.7	5.7	5.7	5.7
30.06.2015 16:53:58	15.4	15.4	15	15.4	15.4	15.4					30.06.2015 17:06:52	5.8	5.8	5.7	5.8	5.8	5.8
30.06.2015 16:54:04	24.1	14.6	13.8	24.5	22.5	16.1					30.06.2015 17:06:58	6.5	6.5	6	6.5	6.5	6.5
30.06.2015 16:54:10	20.3	17	14	20.3	20.3	18.5					30.06.2015 17:07:04	5.8	5.8	5.8	5.8	5.8	5.8
30.06.2015 16:54:16	14.7	14.6	13.9	14.7	14.7	14.6					30.06.2015 17:07:10	5.5	5.5	5.5	5.5	5.5	5.5
30.06.2015 16:54:22	19	16	14	19	19	17					30.06.2015 17:07:16	6.1	6.1	6.1	6.1	6.1	6.1
30.06.2015 16:54:28	22.7	21.5	20	22.7	22.7	22					30.06.2015 17:07:22	5.2	5.2	5.2	5.2	5.2	5.2
30.06.2015 16:54:34	23.8	15	14.7	24.1	22.1	16.2					30.06.2015 17:07:28	5.7	5.7	5.7	5.7	5.7	5.7
30.06.2015 16:54:40	14.4	14.3	13.7	14.4	14.4	14.4					30.06.2015 17:07:34	5.7	5.7	5.6	5.7	5.7	5.7
30.06.2015 16:54:46	17.5	15.2	13.3	17.5	17.5	16.2					30.06.2015 17:07:40	5.7	5.7	5.7	5.7	5.7	5.7
30.06.2015 16:54:52	13.5	13.4	12.3	13.5	13.5	13.4					30.06.2015 17:07:46	5.4	5.4	5.3	5.4	5.4	5.4
30.06.2015 16:54:58	18.6	13	12.3	18.6	17.8	13.8					30.06.2015 17:07:52	4.6	4.6	4.6	4.6	4.6	4.6
30.06.2015 16:55:04	11.6	11.6	11.6	11.6	11.6	11.6					30.06.2015 17:07:58	5.3	5.3	5.3	5.3	5.3	5.3
30.06.2015 16:55:10	14.4	13.4	12.6	14.4	14.4	13.8					30.06.2015 17:08:04	5.8	5.8	5.8	5.8	5.8	5.8
30.06.2015 16:55:16	23.9	13.3	11.9	50.5	29.7	14.3					30.06.2015 17:08:10	6.2	6	5.3	6.2	6.2	6.1
30.06.2015 16:55:22	15	14	12.9	15	15	14.5					30.06.2015 17:08:16	5	5	5	5	5	5
30.06.2015 16:55:28	23.7	16.6	14.2	23.7	22.9	18.1					30.06.2015 17:08:22	4.3	4.3	4.3	4.3	4.3	4.3
30.06.2015 16:55:34	13	13	13	13	13	13					30.06.2015 17:08:28	4.9	4.9	4.9	4.9	4.9	4.9
30.06.2015 16:55:40	14.5	14.1	12.1	14.5	14.5	14.3					30.06.2015 17:08:34	4.8	4.8	4.8	4.8	4.8	4.8
30.06.2015 16:55:46	19.7	14.6	13	19.7	19.4	15.9					30.06.2015 17:08:40	6.5	6.3	5.4	6.5	6.5	6.4
30.06.2015 17:10:04	11.4	9.5	7.9	11.4	11.3	10	drive 5 (OW)				30.06.2015 17:08:46	4.8	4.8	4.8	4.8	4.8	4.8
30.06.2015 17:10:10	6.6	6.6	6.6	6.6	6.6	6.6					30.06.2015 17:08:52	5.5	5.3	4.6	5.5	5.5	5.4
30.06.2015 17:10:16	11.6	11	8.6	11.6	11.6	11.3					30.06.2015 17:08:58	5.3	5.3	4.8	5.3	5.3	5.3
30.06.2015 17:10:22	10.7	9.8	8.9	10.7	10.7	10.2					30.06.2015 17:09:04	4.2	4.2	4.2	4.2	4.2	4.2
30.06.2015 17:10:28	8.3	8.3	8.2	8.3	8.3	8.3					30.06.2015 17:23:34	9.9	9.9	9.8	9.9	9.9	9.9	drive 6 (CW)
30.06.2015 17:10:34	8.1	8.1	8.1	8.1	8.1	8.1					30.06.2015 17:23:40	9.8	9.8	9.7	9.8	9.8	9.8
30.06.2015 17:10:40	21.2	11.5	9.5	26.2	20.3	12.3					30.06.2015 17:23:46	10.8	10.6	9.7	10.8	10.8	10.7
30.06.2015 17:10:46	9	9	8.9	9	9	9					30.06.2015 17:23:52	10.1	10.1	9.8	10.1	10.1	10.1
30.06.2015 17:10:52	10.1	10	9.2	10.1	10.1	10					30.06.2015 17:23:58	10.4	10.4	10.4	10.4	10.4	10.4
30.06.2015 17:10:58	17.5	11.4	8.7	17.5	17.1	12.7					30.06.2015 17:24:04	10.2	10.2	10	10.2	10.2	10.2
30.06.2015 17:11:04	10.7	10.3	8.8	10.7	10.7	10.5					30.06.2015 17:24:10	8.9	8.9	8.9	8.9	8.9	8.9
30.06.2015 17:11:10	17.3	11	10.1	17.3	16.5	11.7					30.06.2015 17:24:16	8.5	8.5	8.3	8.5	8.5	8.5
30.06.2015 17:11:16	11.4	11.2	10.5	69.1	18.3	11.3					30.06.2015 17:24:22	9.2	9.2	9.2	9.2	9.2	9.2
30.06.2015 17:11:22	11.9	11.8	10.7	11.9	11.9	11.8					30.06.2015 17:24:28	7.8	7.8	7.8	7.8	7.8	7.8
30.06.2015 17:11:28	18.7	10.3	9.9	19	17	10.9					30.06.2015 17:24:34	7.7	7.7	7.7	7.7	7.7	7.7
30.06.2015 17:11:34	13.2	11.7	10.3	13.2	13.2	12.4					30.06.2015 17:24:40	8.5	8.5	8.5	8.5	8.5	8.5
30.06.2015 17:11:40	14.7	11.7	10.2	14.7	14.7	13.1					30.06.2015 17:24:46	7.6	7.6	7.6	7.6	7.6	7.6
30.06.2015 17:11:46	10.3	10.3	10.2	10.3	10.3	10.3					30.06.2015 17:24:52	7	7	7	7	7	7
30.06.2015 17:11:52	15.1	12.8	10.9	15.1	15.1	13.8					30.06.2015 17:24:58	7	7	7	7	7	7
30.06.2015 17:11:58	20.5	13	11.7	120.1	24.8	14.2					30.06.2015 17:25:04	7.4	7.4	7.4	7.4	7.4	7.4
30.06.2015 17:12:04	14.2	13.6	11.8	14.2	14.2	13.9					30.06.2015 17:25:10	8.1	8.1	8	8.1	8.1	8.1
30.06.2015 17:12:10	12.9	11.6	10.4	12.9	12.9	12.2					30.06.2015 17:25:16	7.9	7.9	7.6	7.9	7.9	7.9
30.06.2015 17:12:16	14.3	12.7	11.5	14.3	14.3	13.5					30.06.2015 17:25:22	6.9	6.9	6.9	6.9	6.9	6.9
30.06.2015 17:12:22	11.9	11.9	11	11.9	11.9	11.9					30.06.2015 17:25:28	6.5	6.5	6.5	6.5	6.5	6.5
30.06.2015 17:12:28	11.4	11.4	11.2	11.4	11.4	11.4					30.06.2015 17:25:34	6.8	6.7	6.3	6.8	6.8	6.7
30.06.2015 17:12:34	15.3	13.2	11.9	15.3	15.2	13.7					30.06.2015 17:25:40	6.2	6.2	6.2	6.2	6.2	6.2
30.06.2015 17:12:40	15.1	14.3	12.2	15.1	15.1	14.6					30.06.2015 17:25:46	6.3	6.3	6.3	6.3	6.3	6.3
30.06.2015 17:12:46	11.9	11.9	11.4	11.9	11.9	11.9					30.06.2015 17:25:52	6.5	6.5	6.3	6.5	6.5	6.5
30.06.2015 17:12:52	11	11	11	11	11	11					30.06.2015 17:25:58	6.3	6.3	6.2	6.3	6.3	6.3
30.06.2015 17:12:58	15.4	13	11.8	15.4	15.3	14.1					30.06.2015 17:26:04	5.6	5.6	5.6	5.6	5.6	5.6
30.06.2015 17:13:04	22.2	13.7	12.3	27.1	21.3	14.2					30.06.2015 17:26:10	6.5	6.5	6	6.5	6.5	6.5
30.06.2015 17:13:10	15.2	13	11.7	15.2	15.2	14					30.06.2015 17:26:16	7.1	6.8	6.1	7.1	7.1	6.9
30.06.2015 17:13:16	21.5	12.2	11	26.5	20.6	12.8					30.06.2015 17:26:22	14.1	6.4	5.8	19.1	13.3	6.6
30.06.2015 17:13:22	14.9	14	11.9	14.9	14.9	14.4					30.06.2015 17:26:28	5.3	5.3	5.3	5.3	5.3	5.3
30.06.2015 17:13:28	18.6	12.6	12.1	18.6	18.2	13.9					30.06.2015 17:26:34	6.6	6.3	5.6	6.6	6.6	6.4
30.06.2015 17:13:34	17.2	15.9	12.4	17.2	17.2	16.4					30.06.2015 17:26:40	5.4	5.4	5.4	5.4	5.4	5.4
30.06.2015 17:13:40	16.1	13.9	11.6	16.1	16	14.5					30.06.2015 17:26:46	5.8	5.8	5.7	5.8	5.8	5.8
30.06.2015 17:13:46	13.4	12.4	11.8	13.4	13.4	12.8					30.06.2015 17:26:52	5.5	5.5	5.2	5.5	5.5	5.5
30.06.2015 17:13:52	11.5	11.5	11.1	11.5	11.5	11.5					30.06.2015 17:26:58	7.6	7.2	5.8	7.6	7.6	7.3
30.06.2015 17:13:58	12.5	12.5	12.1	12.5	12.5	12.5					30.06.2015 17:27:04	5.6	5.6	5.6	5.6	5.6	5.6
30.06.2015 17:14:04	24.2	13.6	11.9	24.5	22.5	15.2					30.06.2015 17:27:10	5.7	5.7	5.7	5.7	5.7	5.7
30.06.2015 17:14:10	12.5	12.4	11.7	12.5	12.5	12.4					30.06.2015 17:27:16	5.3	5.3	5.1	5.3	5.3	5.3
30.06.2015 17:14:16	11.6	11.6	11.4	11.6	11.6	11.6					30.06.2015 17:27:22	6.3	6.1	5.4	6.3	6.3	6.2
30.06.2015 17:14:22	24.7	15.5	13.4	24.7	23.7	17.1					30.06.2015 17:27:28	5.6	5.6	5.6	5.6	5.6	5.6
30.06.2015 17:14:28	12.5	12.5	12	12.5	12.5	12.5					30.06.2015 17:27:34	5.2	5.2	5.2	5.2	5.2	5.2
30.06.2015 17:14:34	12.5	12.4	11.4	12.5	12.5	12.4					30.06.2015 17:27:40	5.8	5.8	5.7	5.8	5.8	5.8
30.06.2015 17:14:40	19.3	13.9	11.7	19.3	19	15.3					30.06.2015 17:27:46	5.4	5.4	5.4	5.4	5.4	5.4
30.06.2015 17:14:46	15.7	13.5	11.8	15.7	15.6	14.1					30.06.2015 17:27:52	5.5	5.5	5.5	5.5	5.5	5.5
30.06.2015 17:14:52	11.9	11.9	11.7	11.9	11.9	11.9					30.06.2015 17:27:58	5.1	5.1	5.1	5.1	5.1	5.1
30.06.2015 17:14:58	14	13.1	12.1	14	14	13.5					30.06.2015 17:28:04	5.6	5.6	5.5	5.6	5.6	5.6
30.06.2015 17:15:04	13.2	13.1	12.1	13.2	13.2	13.2					30.06.2015 17:28:10	6.2	6.1	5.7	6.2	6.2	6.2
30.06.2015 17:15:10	17.3	12.3	12.1	17.3	17.2	13.8					30.06.2015 17:28:16	5.6	5.6	5.6	5.6	5.6	5.6
30.06.2015 17:15:16	15.2	14	12.6	15.2	15.2	14.6					30.06.2015 17:28:22	5.7	5.7	5.6	5.7	5.7	5.7
30.06.2015 17:15:22	21.2	12.6	12.1	21.6	19.6	13.7					30.06.2015 17:28:28	5.6	5.6	5.4	5.6	5.6	5.6
30.06.2015 17:15:28	25.4	14.5	12.5	30.3	24.2	15.1					30.06.2015 17:28:34	5.4	5.4	5.3	5.4	5.4	5.4
30.06.2015 17:15:34	12.1	12.1	12	12.1	12.1	12.1					30.06.2015 17:28:40	5.4	5.4	5.3	5.4	5.4	5.4
30.06.2015 17:15:40	12.6	12.6	12.4	12.6	12.6	12.6					30.06.2015 17:28:46	5.5	5.5	5.5	5.5	5.5	5.5
30.06.2015 17:15:46	28	13.7	11.8	33.3	25.5	14.1					30.06.2015 17:28:52	5	5	5	5	5	5
30.06.2015 17:15:52	12.6	12.6	12.6	12.6	12.6	12.6					30.06.2015 17:28:58	5	5	5	5	5	5
30.06.2015 17:15:58	13.1	13.1	12.8	13.1	13.1	13.1					30.06.2015 17:29:04	4.8	4.8	4.7	4.8	4.8	4.8
30.06.2015 17:16:04	20.5	15.2	13.6	20.5	20.2	16.4					30.06.2015 17:29:10	5.7	5.7	5.7	5.7	5.7	5.7
30.06.2015 17:16:10	16.1	13.4	12.6	16.1	16	14.2					30.06.2015 17:29:16	5.1	5.1	5.1	5.1	5.1	5.1
30.06.2015 17:16:16	12.1	12.1	12	12.1	12.1	12.1					30.06.2015 17:29:22	5.3	5.3	5.3	5.3	5.3	5.3
30.06.2015 17:16:22	25.5	15.9	13.1	25.9	23.8	17.1					30.06.2015 17:29:28	5.1	5.1	5.1	5.1	5.1	5.1
30.06.2015 17:16:28	14.3	14.3	13.6	14.3	14.3	14.3					30.06.2015 17:29:34	5.3	5.3	5.3	5.3	5.3	5.3
30.06.2015 17:16:34	13.6	13.5	13	13.6	13.6	13.5					30.06.2015 17:29:40	5.7	5.7	5.7	5.7	5.7	5.7
30.06.2015 17:16:40	13.4	13.4	13.1	13.4	13.4	13.4					30.06.2015 17:29:46	5.3	5.3	5.3	5.3	5.3	5.3
30.06.2015 17:16:46	21.6	14.7	13.5	21.6	20.9	15.8					30.06.2015 17:29:52	5.4	5.4	5.4	5.4	5.4	5.4
30.06.2015 17:16:52	14.1	14.1	13.4	14.1	14.1	14.1					30.06.2015 17:29:58	5.7	5.7	5.7	5.7	5.7	5.7
30.06.2015 17:16:58	13.7	13.6	13.1	13.7	13.7	13.6					30.06.2015 17:30:04	5.2	5.2	5.2	5.2	5.2	5.2
30.06.2015 17:17:04	12.8	12.8	12.4	12.8	12.8	12.7					30.06.2015 17:30:10	5.7	5.7	5.7	5.7	5.7	5.7
30.06.2015 17:17:10	24	15	13	24.3	22.3	16.3					30.06.2015 17:30:16	5.4	5.4	5.4	5.4	5.4	5.4
30.06.2015 17:17:16	15.9	15.3	13.4	15.9	15.9	15.6					30.06.2015 17:30:22	5	5	5	5	5	5
30.06.2015 17:17:22	12.9	12.9	12.8	12.9	12.9	12.9					30.06.2015 17:30:28	5.2	5.2	5.2	5.2	5.2	5.2
30.06.2015 17:17:28	13.2	13.2	12.8	13.2	13.2	13.2					30.06.2015 17:30:34	5.2	5.2	5.2	5.2	5.2	5.2
30.06.2015 17:17:34	23.6	14.2	13.4	28.6	22.7	14.8					30.06.2015 17:30:40	5.3	5.3	5.3	5.3	5.3	5.3
30.06.2015 17:17:40	15.2	13.5	12.4	15.2	15.2	14.3					30.06.2015 17:30:46	5.3	5.3	5.3	5.3	5.3	5.3
30.06.2015 17:17:46	13.1	13.1	13	13.1	13.1	13.1					30.06.2015 17:30:52	4.6	4.6	4.6	4.6	4.6	4.6
30.06.2015 17:17:52	22.7	12.6	12.4	23.1	21	14					30.06.2015 17:30:58	5.8	5.8	5.6	5.8	5.8	5.8
30.06.2015 17:17:58	25.5	14.7	12.8	30.5	24.6	15.9					30.06.2015 17:31:04	4.9	4.9	4.9	4.9	4.9	4.9
30.06.2015 17:18:04	15.8	14.8	12.3	15.8	15.8	15.3					30.06.2015 17:31:10	4.7	4.7	4.6	4.7	4.7	4.7
30.06.2015 17:18:10	19.1	15.5	12.5	56.6	26.7	16.8					30.06.2015 17:31:16	4.7	4.7	4.7	4.7	4.7	4.7
30.06.2015 17:18:16	12.9	12.9	12.2	12.9	12.9	12.9					30.06.2015 17:31:22	5.6	5.3	4.7	5.6	5.6	5.4
30.06.2015 17:18:22	19.6	13.5	12.2	19.6	18.8	14.5					30.06.2015 17:31:28	4.5	4.5	4.5	4.5	4.5	4.5
30.06.2015 17:18:28	16.7	13.2	12.5	16.7	16.7	14.4					30.06.2015 17:31:34	5.3	5.3	5.3	5.3	5.3	5.3
30.06.2015 17:18:34	16.2	13.4	11.6	16.2	16.1	14.6					30.06.2015 17:31:40	4.5	4.5	4.5	4.5	4.5	4.5
30.06.2015 17:18:40	14.5	13.8	12.3	14.5	14.5	14.1					30.06.2015 17:31:46	5.2	5.2	5.2	5.2	5.2	5.2
30.06.2015 17:18:46	12	12	11.6	12	12	12					30.06.2015 17:31:52	5.8	5.5	4.9	5.8	5.8	5.6
30.06.2015 17:18:52	12.9	12.8	11.6	12.9	12.9	12.8					30.06.2015 17:31:58	5.6	5.4	4.7	5.6	5.6	5.5
30.06.2015 17:18:58	12.6	12.6	12.5	12.6	12.6	12.6					30.06.2015 17:32:04	5.2	5.2	5.2	5.2	5.2	5.2
30.06.2015 17:19:04	15.7	13.2	11.6	15.7	15.7	14.3					30.06.2015 17:32:10	4.5	4.5	4.5	4.5	4.5	4.5
30.06.2015 17:19:10	14.8	12.6	11.4	14.8	14.7	13.2					30.06.2015 17:32:16	5	5	5	5	5	5
30.06.2015 17:19:16	16.1	12.4	11.8	16.1	16.1	13.7					30.06.2015 17:32:22	5.3	5.3	5.3	5.3	5.3	5.3
30.06.2015 17:19:22	14.8	13.6	11.7	14.8	14.8	14.2					30.06.2015 17:32:28	5	5	5	5	5	5
30.06.2015 17:19:28	13.1	12.8	11.8	13.1	13.1	12.9					30.06.2015 17:32:34	4.6	4.6	4.6	4.6	4.6	4.6
30.06.2015 17:19:34	11.6	11.6	11.5	11.6	11.6	11.6					30.06.2015 17:32:40	4.5	4.5	4.4	4.5	4.5	4.5
30.06.2015 17:19:40	13.2	12.5	11.1	13.2	13.2	12.8					30.06.2015 17:47:34	7.6	7.6	7.6	7.6	7.6	7.6	drive 8 (CW)
30.06.2015 17:19:46	14.5	13.7	13	14.5	14.5	14.1					30.06.2015 17:47:40	9.8	9.6	8.9	9.8	9.8	9.7
30.06.2015 17:19:52	18.2	13.8	11.8	18.2	17.9	14.7					30.06.2015 17:47:46	8.9	8.9	8.9	8.9	8.9	8.9
30.06.2015 17:19:58	21	16.1	11.6	21	20.7	17.2					30.06.2015 17:47:52	9.2	9.2	9.2	9.2	9.2	9.2
30.06.2015 17:20:04	13	13	12.4	13	13	13					30.06.2015 17:47:58	8.6	8.6	8.4	8.6	8.6	8.5
30.06.2015 17:20:10	20.6	13.1	12.1	20.9	18.9	13.7					30.06.2015 17:48:04	8.1	8.1	8.1	8.1	8.1	8.1
30.06.2015 17:20:16	11.3	11.3	11.1	11.3	11.3	11.3					30.06.2015 17:48:10	8.8	8.8	8.5	8.8	8.8	8.8
30.06.2015 17:34:10	12.5	8.8	8.3	12.5	12.4	10.1	drive 7 (OW)				30.06.2015 17:48:16	10.2	9.8	9.1	10.2	10.2	10
30.06.2015 17:34:16	8.4	7.9	6.7	8.4	8.4	8.1					30.06.2015 17:48:22	7.5	7.5	7.5	7.5	7.5	7.5
30.06.2015 17:34:22	21.3	10.3	8.8	47.9	27	11.1					30.06.2015 17:48:28	11.6	10.9	8.8	11.6	11.6	11.2
30.06.2015 17:34:28	10.8	9.8	8.4	10.8	10.8	10.2					30.06.2015 17:48:34	8.1	8.1	8.1	8.1	8.1	8.1
30.06.2015 17:34:34	9.6	9.5	9	9.6	9.6	9.6					30.06.2015 17:48:40	8.1	8	7.5	8.1	8.1	8
30.06.2015 17:34:40	18.7	9.9	9	23.7	17.8	10.6					30.06.2015 17:48:46	7.5	7.5	7.5	7.5	7.5	7.5
30.06.2015 17:34:46	14.6	9.7	8.5	14.6	13.8	10.2					30.06.2015 17:48:52	7.2	7.2	7.2	7.2	7.2	7.2
30.06.2015 17:34:52	8.3	8.3	8.3	8.3	8.3	8.3					30.06.2015 17:48:58	7.7	7.7	7.7	7.7	7.7	7.7
30.06.2015 17:34:58	10.6	10.6	10.4	10.6	10.6	10.6					30.06.2015 17:49:04	7.8	7.8	7.5	7.8	7.8	7.8
30.06.2015 17:35:04	12	11.4	9	12	12	11.6					30.06.2015 17:49:10	6.4	6.4	6.4	6.4	6.4	6.4
30.06.2015 17:35:10	10.4	10.3	9.8	10.4	10.4	10.4					30.06.2015 17:49:16	6.7	6.7	6.7	6.7	6.7	6.7
30.06.2015 17:35:16	14.2	12	10.7	14.2	14.1	12.6					30.06.2015 17:49:22	6.4	6.4	6.4	6.4	6.4	6.4
30.06.2015 17:35:22	9.9	9.8	8.9	9.9	9.9	9.8					30.06.2015 17:49:28	6.5	6.5	6.5	6.5	6.5	6.5
30.06.2015 17:35:28	15.8	11	10	15.8	15	11.4					30.06.2015 17:49:34	6.7	6.7	6.7	6.7	6.7	6.7
30.06.2015 17:35:34	15.9	11.9	10.1	15.9	15.8	13.4					30.06.2015 17:49:40	6	6	6	6	6	6
30.06.2015 17:35:40	13.1	12.6	10.5	13.1	13.1	12.8					30.06.2015 17:49:46	5.4	5.4	5.4	5.4	5.4	5.4
30.06.2015 17:35:46	11.5	11.5	11.1	11.5	11.5	11.5					30.06.2015 17:49:52	6.1	6.1	6.1	6.1	6.1	6.1
30.06.2015 17:35:52	22.1	11.5	11	27.1	21.3	13					30.06.2015 17:49:58	6	6	6	6	6	6
30.06.2015 17:35:58	13.2	12.4	11.4	13.2	13.2	12.7					30.06.2015 17:50:04	6.3	6.3	6.3	6.3	6.3	6.3
30.06.2015 17:36:04	16.1	14.7	12.1	16.1	16.1	15.3					30.06.2015 17:50:10	5.8	5.8	5.8	5.8	5.8	5.8
30.06.2015 17:36:10	13.1	12.8	12	13.1	13.1	12.9					30.06.2015 17:50:16	5.9	5.9	5.9	5.9	5.9	5.9
30.06.2015 17:36:16	25.3	16.5	13.5	25.3	24.5	18.4					30.06.2015 17:50:22	5	5	5	5	5	5
30.06.2015 17:36:22	21.6	13.1	12.1	21.9	19.9	14.1					30.06.2015 17:50:28	5.6	5.6	5.6	5.6	5.6	5.6
30.06.2015 17:36:28	13.3	12.8	12.1	50.8	21	13.1					30.06.2015 17:50:34	5.3	5.3	5.3	5.3	5.3	5.3
30.06.2015 17:36:34	15.1	12.8	11.5	15.1	15	13.4					30.06.2015 17:50:40	5.5	5.5	5.5	5.5	5.5	5.5
30.06.2015 17:36:40	16.6	14.2	13	16.6	16.6	15.3					30.06.2015 17:50:46	5.5	5.5	5.5	5.5	5.5	5.5
30.06.2015 17:36:46	15.5	13.6	12.4	15.5	15.4	14.4					30.06.2015 17:50:52	5.3	5.3	5.3	5.3	5.3	5.3
30.06.2015 17:36:52	13	12.9	11.9	13	13	13					30.06.2015 17:50:58	5	5	5	5	5	5
30.06.2015 17:36:58	19.4	12.3	11.7	19.8	17.8	12.8					30.06.2015 17:51:04	5.9	5.9	5.8	5.9	5.9	5.9
30.06.2015 17:37:04	13.6	12.5	11.9	13.6	13.6	13					30.06.2015 17:51:10	6.4	6.4	6.3	6.4	6.4	6.4
30.06.2015 17:37:10	12.4	12.3	11.5	12.4	12.4	12.3					30.06.2015 17:51:16	5.4	5.4	5.1	5.4	5.4	5.4
30.06.2015 17:37:16	17	14.3	13	17	16.9	15.2					30.06.2015 17:51:22	5.9	5.9	5.9	5.9	5.9	5.9
30.06.2015 17:37:22	22.8	12.8	11.7	22.8	21.6	14.1					30.06.2015 17:51:28	5.3	5.3	5.3	5.3	5.3	5.3
30.06.2015 17:37:28	17.5	14.1	12.1	17.5	17.5	15.3					30.06.2015 17:51:34	6.4	6.2	5.5	6.4	6.4	6.2
30.06.2015 17:37:34	16.9	15	12.7	16.9	16.8	15.9					30.06.2015 17:51:40	5.5	5.5	5.3	5.5	5.5	5.5
30.06.2015 17:37:40	16.9	14.4	12.5	16.9	16.9	15.5					30.06.2015 17:51:46	4.8	4.8	4.8	4.8	4.8	4.8
30.06.2015 17:37:46	14.5	12.5	11.9	14.5	14.4	13					30.06.2015 17:51:52	5	5	4.9	5	5	5
30.06.2015 17:37:52	15.7	14.2	13.1	15.7	15.7	14.9					30.06.2015 17:51:58	5	5	5	5	5	5
30.06.2015 17:37:58	21.2	16.1	12.6	21.2	21.1	18					30.06.2015 17:52:04	4.9	4.9	4.9	4.9	4.9	4.9
30.06.2015 17:38:04	16.9	13.8	12.2	16.9	16.9	14.8					30.06.2015 17:52:10	5.9	5.9	5.9	5.9	5.9	5.9
30.06.2015 17:38:10	12.6	12.6	12.1	12.6	12.6	12.6					30.06.2015 17:52:16	5.3	5.3	5.3	5.3	5.3	5.3
30.06.2015 17:38:16	15	13.7	12.1	15	15	14.3					30.06.2015 17:52:22	5.2	5.2	5.1	5.2	5.2	5.2
30.06.2015 17:38:22	24.8	13.7	12.7	24.8	23.6	15.5					30.06.2015 17:52:28	4.7	4.7	4.7	4.7	4.7	4.7
30.06.2015 17:38:28	13	13	12.5	13	13	13					30.06.2015 17:52:34	5.1	5.1	5.1	5.1	5.1	5.1
30.06.2015 17:38:34	13.5	13.4	12	13.5	13.5	13.4					30.06.2015 17:52:40	4.6	4.6	4.6	4.6	4.6	4.6
30.06.2015 17:38:40	18.3	12.8	11.9	18.3	17.5	13.5					30.06.2015 17:52:46	5.4	5.4	5.3	5.4	5.4	5.4
30.06.2015 17:38:46	21	15.8	12.8	21	20.2	16.4					30.06.2015 17:52:52	5	5	5	5	5	5
30.06.2015 17:38:52	18	16.7	12.7	18	18	17.3					30.06.2015 17:52:58	5.8	5.6	4.9	5.8	5.8	5.7
30.06.2015 17:38:58	16.3	14.7	12.6	16.3	16.3	15.4					30.06.2015 17:53:04	4.8	4.8	4.8	4.8	4.8	4.8
30.06.2015 17:39:04	23.3	14.7	13	23.6	21.6	15.8					30.06.2015 17:53:10	5.2	5.2	5.2	5.2	5.2	5.2
30.06.2015 17:39:10	18.2	13.3	12.9	18.2	17.9	14.5					30.06.2015 17:53:16	4.9	4.9	4.8	4.9	4.9	4.9
30.06.2015 17:39:16	23	13.2	11.9	28	22.1	14					30.06.2015 17:53:22	5	5	5	5	5	5
30.06.2015 17:39:22	16.3	14.8	13.4	16.3	16.3	15.5					30.06.2015 17:53:28	4.7	4.7	4.7	4.7	4.7	4.7
30.06.2015 17:39:28	30.5	14.4	12.9	35.5	28.8	16.3					30.06.2015 17:53:34	5.5	5.5	5.5	5.5	5.5	5.5
30.06.2015 17:39:34	18.5	16.8	15	18.5	18.5	17.6					30.06.2015 17:53:40	5	5	5	5	5	5
30.06.2015 17:39:40	15.4	15.4	15.3	15.4	15.4	15.4					30.06.2015 17:53:46	4.9	4.9	4.9	4.9	4.9	4.9
30.06.2015 17:39:46	16.5	16.4	15.2	16.5	16.5	16.5					30.06.2015 17:53:52	5	5	5	5	5	5
30.06.2015 17:39:52	28	25	21.3	28	28	26.3					30.06.2015 17:53:58	4.9	4.9	4.9	4.9	4.9	4.9
30.06.2015 17:39:58	20.2	17.8	15.1	20.2	20.1	18.8					30.06.2015 17:54:04	5	5	5	5	5	5
30.06.2015 17:40:04	19.1	19	18.3	19.1	19.1	19					30.06.2015 17:54:10	5.3	5.3	5.1	5.3	5.3	5.3
30.06.2015 17:40:10	17	17	16.7	17	17	17					30.06.2015 17:54:16	4.9	4.9	4.9	4.9	4.9	4.9
30.06.2015 17:40:16	24.4	17.6	16.8	24.4	23.6	18.9					30.06.2015 17:54:22	5.3	5.3	5.3	5.3	5.3	5.3
30.06.2015 17:40:22	19.4	18.9	17.2	19.4	19.4	19.1					30.06.2015 17:54:28	5.1	5.1	5.1	5.1	5.1	5.1
30.06.2015 17:40:28	18.9	17.9	16.5	18.9	18.9	18.4					30.06.2015 17:54:34	4.5	4.5	4.5	4.5	4.5	4.5
30.06.2015 17:40:34	17.8	17.7	17.2	17.8	17.8	17.7					30.06.2015 17:54:40	5.7	5.7	5.7	5.7	5.7	5.7
30.06.2015 17:40:40	21.2	18.1	15.7	21.2	21.1	19.1					30.06.2015 17:54:46	4.6	4.6	4.6	4.6	4.6	4.6
30.06.2015 17:40:46	23.8	16.5	16.3	23.8	23	17.7					30.06.2015 17:54:52	5.2	5.2	5.1	5.2	5.2	5.2
30.06.2015 17:40:52	21.5	20.3	16.8	21.5	21.5	20.8					30.06.2015 17:54:58	5.1	5.1	5.1	5.1	5.1	5.1
30.06.2015 17:40:58	17.8	17.8	17	17.8	17.8	17.8					30.06.2015 17:55:04	5.3	5.2	4.6	5.3	5.3	5.2
30.06.2015 17:41:04	17.5	17.5	17.2	17.5	17.5	17.5					30.06.2015 17:55:10	5	5	4.8	5	5	5
30.06.2015 17:41:10	27.2	19.2	17.5	27.2	26.6	20.7					30.06.2015 17:55:16	6.2	5.9	5.2	6.2	6.2	6
30.06.2015 17:41:16	20.4	18.3	16.4	20.4	20.3	18.9					30.06.2015 17:55:22	5.9	5.6	4.9	5.9	5.9	5.7
30.06.2015 17:41:22	30.9	18.4	15.6	30.9	29.7	20.9					30.06.2015 17:55:28	4.7	4.7	4.7	4.7	4.7	4.7
30.06.2015 17:41:28	20	18.2	16.2	20	20	19					30.06.2015 17:55:34	4.9	4.9	4.9	4.9	4.9	4.9
30.06.2015 17:41:34	22.7	17.5	14.8	22.7	22.5	19.1					30.06.2015 17:55:40	4.4	4.4	4.4	4.4	4.4	4.4
30.06.2015 17:41:40	17.3	16.6	15.4	17.3	17.3	16.9					30.06.2015 17:55:46	4.9	4.9	4.9	4.9	4.9	4.9
30.06.2015 17:41:46	25.1	16.5	14.4	30	24.2	17.1					30.06.2015 17:55:52	4.5	4.5	4.4	4.5	4.5	4.5
30.06.2015 17:41:52	15.8	15.7	15.2	15.8	15.8	15.7					30.06.2015 17:55:58	4.3	4.3	4.2	4.3	4.3	4.3
30.06.2015 17:41:58	18.9	17.4	15.1	18.9	18.9	18.1					30.06.2015 17:56:04	5	5	5	5	5	5
30.06.2015 17:42:04	26.1	16	15	26.5	24.4	17.4					30.06.2015 17:56:10	4.8	4.8	4.8	4.8	4.8	4.8
30.06.2015 17:42:10	19.4	14.9	13.8	19.4	19.2	16.2					30.06.2015 17:56:16	4.6	4.6	4.4	4.6	4.6	4.6
30.06.2015 17:42:16	18.7	16.3	13.9	18.7	18.7	17					30.06.2015 17:56:22	4.8	4.8	4.7	4.8	4.8	4.8
30.06.2015 17:42:22	17.2	15.3	13.9	17.2	17.2	16.1					30.06.2015 17:56:28	4.7	4.7	4.2	4.7	4.7	4.7
30.06.2015 17:42:28	19.4	14.6	13.5	19.4	19.2	16					30.06.2015 17:56:34	5.1	5.1	5	5.1	5.1	5.1
30.06.2015 17:42:34	14.2	14.2	13.3	14.2	14.2	14.2					30.06.2015 17:56:40	4	4	4	4	4	4
30.06.2015 17:42:40	13.6	13.6	13.6	13.6	13.6	13.6					30.06.2015 17:56:46	4.5	4.5	4.5	4.5	4.5	4.5
30.06.2015 17:42:46	15.2	14.7	13.4	15.2	15.2	14.9					30.06.2015 17:56:52	4.4	4.4	4.4	4.4	4.4	4.4
30.06.2015 17:42:52	13	13	12.6	13	13	12.9					30.06.2015 17:56:58	4.4	4.4	4.4	4.4	4.4	4.4
30.06.2015 17:42:58	13.3	13.3	13	13.3	13.3	13.3					30.06.2015 17:57:04	4.7	4.7	4.7	4.7	4.7	4.7
30.06.2015 17:43:04	22.4	13.5	12.6	27.4	21.6	14.2					30.06.2015 17:57:10	6.2	5.7	4.3	6.2	6.2	5.9
30.06.2015 17:43:10	17.6	13.2	12.4	17.6	17.5	14.4					30.06.2015 17:57:16	4.3	4.3	4.3	4.3	4.3	4.3
30.06.2015 17:43:16	20.5	15.4	12.5	20.5	20.5	17.3					30.06.2015 17:57:22	4.2	4.2	4.2	4.2	4.2	4.2
30.06.2015 17:43:22	15.6	14.3	13	15.6	15.6	14.9					30.06.2015 17:57:28	5.1	5	4.6	5.1	5.1	5
30.06.2015 17:43:28	15.1	13.3	12	15.1	15.1	13.7					30.06.2015 17:57:34	4.2	4.2	4.2	4.2	4.2	4.2
30.06.2015 17:43:34	18.6	14	13	18.6	18.5	15.4					30.06.2015 17:57:40	5.1	5.1	4.6	5.1	5.1	5.1
30.06.2015 17:43:40	21	13.2	12.1	21.4	19.4	14					30.06.2015 17:57:46	4.5	4.5	4.5	4.5	4.5	4.5
30.06.2015 17:43:46	12.4	12.3	11.8	12.4	12.4	12.3
30.06.2015 17:43:52	28.4	12.6	12.1	28.4	26.1	14.1
30.06.2015 17:43:58	17.4	14.3	12.5	17.4	17.3	15.3
30.06.2015 17:44:04	18.7	14.9	12.7	18.7	18.4	15.6
30.06.2015 17:44:10	11.5	11.5	11.5	11.5	11.5	11.5
30.06.2015 17:44:16	12.7	12.6	12.2	12.7	12.7	12.7
30.06.2015 17:44:22	22	13.1	11.4	27	21.2	13.9
30.06.2015 17:44:28	16.6	11.9	11.1	16.6	15.8	12.3
drive 1 (OW)	PM10	PM2.5	PM1		drive 5 (OW)	PM10	PM2.5	PM1			drive 2 (CW)	PM10	PM2.5	PM1		drive 6 (CW)	PM10	PM2.5	PM1
Number of values	99	99	99		Number of values	103	103	103			Number of values	100	100	100		Number of values	92	92	92
Minimum	12.1	12.1	11.2		Minimum	6.6	6.6	6.6			Minimum	4.4	4.4	4.4		Minimum	4.5	4.5	4.4
25% Percentile	14.3	13.3	12.2		25% Percentile	12.5	11.9	11.1			25% Percentile	6.125	6	5.6		25% Percentile	5.2	5.2	5.2
Median	17	14.2	12.7		Median	14.3	12.8	11.8			Median	7.85	7.2	6.95		Median	5.6	5.6	5.5
75% Percentile	21	15	13.1		75% Percentile	17.3	13.6	12.4			75% Percentile	9.9	9.7	9.575		75% Percentile	6.75	6.5	6.275
Maximum	36.9	18.8	15.1		Maximum	28	16.1	13.6			Maximum	16.5	11.6	10.6		Maximum	14.1	10.6	10.4
Mean	18.04	14.28	12.72		Mean	15.32	12.7	11.61			Mean	8.157	7.797	7.449		Mean	6.232	6.122	5.996
Std. Deviation	4.859	1.332	0.7151		Std. Deviation	4.333	1.647	1.364			Std. Deviation	2.252	2.023	1.994		Std. Deviation	1.707	1.482	1.442
Std. Error	0.4884	0.1339	0.07187		Std. Error	0.427	0.1622	0.1344			Std. Error	0.2252	0.2023	0.1994		Std. Error	0.178	0.1545	0.1504
Lower 95% CI of mean	17.07	14.01	12.58		Lower 95% CI of mean	14.48	12.38	11.34			Lower 95% CI of mean	7.71	7.396	7.053		Lower 95% CI of mean	5.878	5.815	5.697
Upper 95% CI of mean	19.01	14.54	12.86		Upper 95% CI of mean	16.17	13.02	11.88			Upper 95% CI of mean	8.604	8.198	7.845		Upper 95% CI of mean	6.585	6.429	6.294
Sum	1786	1413	1259		Sum	1578	1308	1196			Sum	815.7	779.7	744.9		Sum	573.3	563.2	551.6
drive 3 (OW)	PM10	PM2.5	PM1		drive 7 (OW)	PM10	PM2.5	PM1			drive 4 (CW)	PM10	PM2.5	PM1		drive 8 (CW)	PM10	PM2.5	PM1
Number of values	100	100	100		Number of values	104	104	104			Number of values	103	103	103		Number of values	103	103	103
Minimum	6.9	6.9	6.9		Minimum	8.3	7.9	6.7			Minimum	4.2	4.2	4.2		Minimum	4	4	4
25% Percentile	13.5	12.2	11.43		25% Percentile	13.75	12.6	11.73			25% Percentile	5.7	5.7	5.7		25% Percentile	4.9	4.9	4.8
Median	16.2	13.7	12.15		Median	17.1	13.9	12.6			Median	6.3	6.3	6.1		Median	5.3	5.2	5.1
75% Percentile	22.15	16.38	14.63		75% Percentile	20.48	16.25	14.28			75% Percentile	7.5	7.4	7		75% Percentile	6.2	6	6
Maximum	40.1	38.2	36.7		Maximum	30.9	25	21.3			Maximum	11.7	11.7	10.7		Maximum	11.6	10.9	9.2
Mean	17.96	15.16	13.94		Mean	17.57	14.2	12.88			Mean	6.769	6.736	6.586		Mean	5.737	5.707	5.579
Std. Deviation	6.36	5.211	4.969		Std. Deviation	4.725	2.809	2.481			Std. Deviation	1.593	1.582	1.526		Std. Deviation	1.416	1.368	1.273
Std. Error	0.636	0.5211	0.4969		Std. Error	0.4633	0.2754	0.2432			Std. Error	0.157	0.1559	0.1503		Std. Error	0.1396	0.1348	0.1255
Lower 95% CI of mean	16.7	14.12	12.96		Lower 95% CI of mean	16.65	13.66	12.4			Lower 95% CI of mean	6.458	6.427	6.288		Lower 95% CI of mean	5.46	5.439	5.33
Upper 95% CI of mean	19.22	16.19	14.93		Upper 95% CI of mean	18.49	14.75	13.37			Upper 95% CI of mean	7.08	7.045	6.885		Upper 95% CI of mean	6.014	5.974	5.828
Sum	1796	1516	1394		Sum	1827	1477	1340			Sum	697.2	693.8	678.4		Sum	590.9	587.8	574.6

## Sheet: 07-10-15
date & time	PM10 [ug/m3]	PM2,5 [ug/m3]	PM1 [ug/m3]	Inhalable [ug/m3]	Thoracic [ug/m3]	Alveolic [ug/m3]					date & time	PM10 [ug/m3]	PM2,5 [ug/m3]	PM1 [ug/m3]	Inhalable [ug/m3]	Thoracic [ug/m3]	Alveolic [ug/m3]
10.07.2015 10:51:58	17.5	11.7	7.1	17.5	17.3	13.6	drive 1 (OW)				10.07.2015 11:05:16	6.1	6.1	5.7	6.1	6.1	6.1	drive 2 (CW)
10.07.2015 10:52:04	26.3	14.4	7.1	26.6	24.6	16.6					10.07.2015 11:05:22	4.6	4.6	4.4	4.6	4.6	4.6
10.07.2015 10:52:10	25.9	12.6	6.9	30.9	25.1	15.3					10.07.2015 11:05:28	10.1	6.1	4.4	10.1	9.8	6.9
10.07.2015 10:52:16	23.6	15.6	8.8	23.6	23.4	18.1					10.07.2015 11:05:34	6.9	6.9	6.1	6.9	6.9	6.9
10.07.2015 10:52:22	14.3	11.8	6.2	14.3	14.2	12.9					10.07.2015 11:05:40	8.5	6.4	5.6	8.5	8.4	7
10.07.2015 10:52:28	19.7	15.5	6.5	19.7	19.7	17.3					10.07.2015 11:05:46	6	6	5.9	6	6	6
10.07.2015 10:52:34	24.5	14.9	7.8	24.9	22.9	16.4					10.07.2015 11:05:52	5.9	5.9	5.4	5.9	5.9	5.9
10.07.2015 10:52:40	16.5	11.4	6.9	16.5	16.1	12.6					10.07.2015 11:05:58	13.2	8.2	5.7	13.2	12.4	8.7
10.07.2015 10:52:46	18.9	13.8	6.9	18.9	18.9	16.1					10.07.2015 11:06:04	6	6	5.8	6	6	6
10.07.2015 10:52:52	20.1	10.9	6.8	41.7	26.5	13.8					10.07.2015 11:06:10	8.3	8.1	6.1	8.3	8.3	8.2
10.07.2015 10:52:58	22.6	13.1	6.5	23	21	14.6					10.07.2015 11:06:16	8.1	7.8	6.1	8.1	8.1	7.9
10.07.2015 10:53:04	21.6	11.9	7.3	21.6	21.1	14.1					10.07.2015 11:06:22	10.9	10.3	6.8	10.9	10.9	10.5
10.07.2015 10:53:10	17.2	13	7.6	17.2	17.1	14.9					10.07.2015 11:06:28	7.8	6.8	5.6	7.8	7.8	7.2
10.07.2015 10:53:16	19.8	16.9	9.3	19.8	19.8	18.2					10.07.2015 11:06:34	7.9	7.7	6.1	7.9	7.9	7.8
10.07.2015 10:53:22	24.1	14.5	6.9	24.1	23.9	17.3					10.07.2015 11:06:40	8	7.9	6.1	8	8	8
10.07.2015 10:53:28	23.9	18.6	9.5	23.9	23.9	20.9					10.07.2015 11:06:46	6.2	6.2	6	6.2	6.2	6.2
10.07.2015 10:53:34	35.2	13.5	7.8	35.5	31.8	16.2					10.07.2015 11:06:52	7.2	7.2	6.2	7.2	7.2	7.2
10.07.2015 10:53:40	17.7	12.2	6.7	17.7	17.6	14.3					10.07.2015 11:06:58	7.9	7.6	6.4	7.9	7.9	7.7
10.07.2015 10:53:46	21.1	16.9	9.2	21.1	21	18.4					10.07.2015 11:07:04	8.5	8.3	6.7	8.5	8.5	8.4
10.07.2015 10:53:52	23.5	13.2	9.4	23.9	21.9	15.1					10.07.2015 11:07:10	8.9	8.7	6	8.9	8.9	8.7
10.07.2015 10:53:58	20.5	15.8	6.7	20.5	20.5	17.9					10.07.2015 11:07:16	7.3	7.2	6.5	7.3	7.3	7.2
10.07.2015 10:54:04	16.2	13.9	7.2	16.2	16.2	14.9					10.07.2015 11:07:22	9.6	8.9	5.1	9.6	9.6	9.2
10.07.2015 10:54:10	17.4	12.1	8.7	17.4	17.3	14.1					10.07.2015 11:07:28	6.9	6.9	6.3	6.9	6.9	6.9
10.07.2015 10:54:16	15.2	13.9	10	15.2	15.2	14.5					10.07.2015 11:07:34	7.9	7.8	5.9	7.9	7.9	7.8
10.07.2015 10:54:22	22.8	12.3	7.4	23.1	21.1	13.9					10.07.2015 11:07:40	7.4	7.3	6.4	7.4	7.4	7.4
10.07.2015 10:54:28	13.8	11.2	7.3	13.8	13.8	12.3					10.07.2015 11:07:46	7	6.9	4.8	7	7	6.9
10.07.2015 10:54:34	17.1	14.5	8	17.1	17.1	15.6					10.07.2015 11:07:52	9.3	7.1	5.1	9.3	9.2	7.7
10.07.2015 10:54:40	19	14.7	6.5	19	19	16.6					10.07.2015 11:07:58	6.8	6.8	6.4	6.8	6.8	6.8
10.07.2015 10:54:46	17.2	14.2	7.4	17.2	17.2	15.5					10.07.2015 11:08:04	7.9	7.6	5.8	7.9	7.9	7.7
10.07.2015 10:54:52	22.5	18.4	10.2	22.5	22.4	20.2					10.07.2015 11:08:10	10.3	9.9	7.4	10.3	10.3	10.1
10.07.2015 10:54:58	32.2	16	8	37.2	31.3	19.7					10.07.2015 11:08:16	8.5	8.4	7.1	8.5	8.5	8.4
10.07.2015 10:55:04	14.2	11.5	7.2	14.2	14.2	12.7					10.07.2015 11:08:22	7.8	7.8	6.2	7.8	7.8	7.8
10.07.2015 10:55:10	21.1	14.8	8.1	21.1	20.3	15.8					10.07.2015 11:08:28	7.2	6.7	5.7	7.2	7.2	6.9
10.07.2015 10:55:16	21.4	18	8.4	21.4	21.4	19.5					10.07.2015 11:08:34	6.5	6.5	5.9	6.5	6.5	6.5
10.07.2015 10:55:22	16.6	13.5	9.7	16.6	16.6	14.9					10.07.2015 11:08:40	7.5	7.2	5.7	7.5	7.5	7.3
10.07.2015 10:55:28	19.5	14.6	10.6	19.5	19.5	16.4					10.07.2015 11:08:46	7.6	7.1	5.9	7.6	7.6	7.3
10.07.2015 10:55:34	21	15.2	9.5	21	20.9	17.8					10.07.2015 11:08:52	7	6.9	5.2	7	7	6.9
10.07.2015 10:55:40	26.6	13.7	7.5	26.6	25.5	16.7					10.07.2015 11:08:58	8.4	8.4	7.3	8.4	8.4	8.3
10.07.2015 10:55:46	19.9	13.4	7.7	19.9	19.5	14.9					10.07.2015 11:09:04	7.1	6.9	5.8	7.1	7.1	7
10.07.2015 10:55:52	17.3	12.3	7.7	17.3	17.2	14.5					10.07.2015 11:09:10	8.9	8.4	5.9	8.9	8.9	8.6
10.07.2015 10:55:58	26	11.5	7.2	26.3	23.5	13.1					10.07.2015 11:09:16	6.3	6.2	5.5	6.3	6.3	6.3
10.07.2015 10:56:04	26.3	14.3	7.1	26.3	25.8	17.9					10.07.2015 11:09:22	8	7.7	5.6	8	8	7.8
10.07.2015 10:56:10	11.4	9.3	7.1	11.4	11.4	9.9					10.07.2015 11:09:28	6.1	6.1	5.1	6.1	6.1	6.1
10.07.2015 10:56:16	15.2	12.3	7.5	15.2	15.1	13.6					10.07.2015 11:09:34	10.2	9.9	7.7	10.2	10.2	10
10.07.2015 10:56:22	13.7	9.4	7.4	13.7	13.6	11					10.07.2015 11:09:40	8.4	8.2	6.8	8.4	8.4	8.3
10.07.2015 10:56:28	18.4	10.8	7.1	18.7	16.8	11.5					10.07.2015 11:09:46	8.3	7.8	5.2	8.3	8.3	8
10.07.2015 10:56:34	13.6	12	7.1	13.6	13.6	12.7					10.07.2015 11:09:52	7.6	7.6	6.9	7.6	7.6	7.6
10.07.2015 10:56:40	22.4	15.1	6.8	22.4	22.3	18					10.07.2015 11:09:58	6	6	4.9	6	6	5.9
10.07.2015 10:56:46	8.6	8.6	7	8.6	8.6	8.6					10.07.2015 11:10:04	8.6	8.5	7	8.6	8.6	8.5
10.07.2015 10:56:52	15.3	11.2	7.4	15.3	15.2	12.6					10.07.2015 11:10:10	7.8	7.7	6.4	7.8	7.8	7.7
10.07.2015 10:56:58	19.2	16.9	9.9	19.2	19.2	17.9					10.07.2015 11:10:16	10.3	9.6	7	10.3	10.3	9.9
10.07.2015 10:57:04	28.3	16.5	7.7	33.3	27.5	18.5					10.07.2015 11:10:22	6.1	6.1	5.4	6.1	6.1	6.1
10.07.2015 10:57:10	23.3	16.6	10.2	23.3	23.2	19.2					10.07.2015 11:10:28	6.1	6.1	5.6	6.1	6.1	6.1
10.07.2015 10:57:16	20.8	14.3	7.9	20.8	20.6	16.5					10.07.2015 11:10:34	8	8	6.9	8	8	8
10.07.2015 10:57:22	18.5	15.7	7.5	18.5	18.5	16.9					10.07.2015 11:10:40	8.7	8.4	6.5	8.7	8.7	8.6
10.07.2015 10:57:28	16.1	12.5	7.1	16.1	16	13.7					10.07.2015 11:10:46	7.8	7.8	6.8	7.8	7.8	7.8
10.07.2015 10:57:34	21.4	18.6	10	21.4	21.4	19.8					10.07.2015 11:10:52	9.6	9.3	7	9.6	9.6	9.5
10.07.2015 10:57:40	16.8	13.3	9.1	16.8	16.8	14.9					10.07.2015 11:10:58	8.7	8.3	5.4	8.7	8.7	8.5
10.07.2015 10:57:46	17.4	14.6	9.7	17.4	17.4	15.8					10.07.2015 11:11:04	5.7	5.6	5	5.7	5.7	5.6
10.07.2015 10:57:52	22.6	16.6	7.3	22.6	22.3	18.2					10.07.2015 11:11:10	6.5	6.4	5.4	6.5	6.5	6.4
10.07.2015 10:57:58	14.5	12.2	7	14.5	14.5	13.2					10.07.2015 11:11:16	8	7.7	5.1	8	8	7.8
10.07.2015 10:58:04	19.3	17.3	9.1	19.3	19.3	18.2					10.07.2015 11:11:22	7	7	6.4	7	7	7
10.07.2015 10:58:10	21.7	13	6.8	21.7	21.6	16.5					10.07.2015 11:11:28	7.2	7.2	5.8	7.2	7.2	7.2
10.07.2015 10:58:16	15.7	11.7	6.7	15.7	15.7	13.1					10.07.2015 11:11:34	11	7.7	6.3	11	10.7	8.2
10.07.2015 10:58:22	21.3	11.7	7.1	26.3	20.4	12.7					10.07.2015 11:11:40	7.9	7.8	5.9	7.9	7.9	7.9
10.07.2015 10:58:28	18.8	13.5	7.3	18.8	18.5	14.9					10.07.2015 11:11:46	7.6	7.6	6.2	7.6	7.6	7.6
10.07.2015 10:58:34	13.7	13.5	9.2	13.7	13.7	13.5					10.07.2015 11:11:52	8.5	7.4	5.8	8.5	8.5	7.9
10.07.2015 10:58:40	18.1	13.8	7	18.1	18.1	15.7					10.07.2015 11:11:58	7.1	7.1	6.1	7.1	7.1	7.1
10.07.2015 10:58:46	13.1	10.6	6.6	13.1	13.1	11.7					10.07.2015 11:12:04	7.1	7	6	7.1	7.1	7.1
10.07.2015 10:58:52	17.6	14.6	9.5	17.6	17.6	16					10.07.2015 11:12:10	8.2	8.1	6.7	8.2	8.2	8.1
10.07.2015 10:58:58	21.8	14.1	7.5	21.8	21	15.8					10.07.2015 11:12:16	6.8	6.8	6.1	6.8	6.8	6.8
10.07.2015 10:59:04	27.8	16.7	9.8	28.1	26.1	18.9					10.07.2015 11:12:22	6.1	6.1	5.7	6.1	6.1	6.1
10.07.2015 10:59:10	16.6	11.9	7	16.6	16.6	14					10.07.2015 11:12:28	7.7	7.6	6.3	7.7	7.7	7.6
10.07.2015 10:59:16	15.7	11.3	7	15.7	15.6	12.5					10.07.2015 11:12:34	6.3	6.3	5.8	6.3	6.3	6.3
10.07.2015 10:59:22	18.8	14.5	7.4	18.8	18.8	16.4					10.07.2015 11:12:40	7.2	6.9	5.8	7.2	7.2	7
10.07.2015 10:59:28	18.8	15	10.3	18.8	18.7	16.3					10.07.2015 11:12:46	5.6	5.6	5.4	5.6	5.6	5.6
10.07.2015 10:59:34	28.3	14.4	10.4	28.3	27.1	17.5					10.07.2015 11:12:52	6.1	6.1	5.8	6.1	6.1	6.1
10.07.2015 10:59:40	19.4	13.3	6.9	19.4	19.3	15.3					10.07.2015 11:12:58	7.3	7	5.9	7.3	7.3	7.1
10.07.2015 10:59:46	23.5	15	8	23.5	22.7	17					10.07.2015 11:13:04	7.5	7.5	6.7	7.5	7.5	7.5
10.07.2015 10:59:52	12.9	10.5	6.9	12.9	12.8	11.2					10.07.2015 11:13:10	8.5	8.2	6.1	8.5	8.5	8.3
10.07.2015 10:59:58	18	14.9	7.4	18	17.9	16.2					10.07.2015 11:13:16	6.1	6.1	5.8	6.1	6.1	6.1
10.07.2015 11:00:04	30.8	16.7	6.6	30.8	30.1	20.2					10.07.2015 11:13:22	5.9	5.8	4.9	5.9	5.9	5.9
10.07.2015 11:00:10	18.6	12.7	6.8	18.6	18.3	14.3					10.07.2015 11:13:28	5.7	5.6	4.6	5.7	5.7	5.6
10.07.2015 11:00:16	25.8	13.4	7.3	26.2	24.1	15.8					10.07.2015 11:13:34	7	7	6.4	7	7	7
10.07.2015 11:00:22	26.7	15.1	9.6	27.1	25	16.9					10.07.2015 11:13:40	7.7	7.6	5.8	7.7	7.7	7.6
10.07.2015 11:00:28	21.5	18	10.3	21.5	21.4	19.5					10.07.2015 11:13:46	5.6	5.6	5.2	5.6	5.6	5.6
10.07.2015 11:00:34	20.5	17.6	7.7	20.5	20.5	18.9					10.07.2015 11:13:52	7.9	7.8	6.1	7.9	7.9	7.8
10.07.2015 11:00:40	20.4	16.3	9	20.4	20.3	17.7					10.07.2015 11:13:58	6.9	6.9	6.2	6.9	6.9	6.9
10.07.2015 11:00:46	17.9	12.9	7.2	17.9	17.8	14.7					10.07.2015 11:14:04	7.9	7.9	6.2	7.9	7.9	7.9
10.07.2015 11:00:52	34.4	17.2	7.6	39.3	32.7	19.5					10.07.2015 11:14:10	6.6	6.3	5	6.6	6.6	6.4
10.07.2015 11:00:58	26.1	16.3	9.2	26.4	24.4	17.9					10.07.2015 11:14:16	7.2	7	5	7.2	7.2	7.1
10.07.2015 11:01:04	20.8	9.6	6.4	20.8	20.3	12.5					10.07.2015 11:14:22	6.7	6.7	5.9	6.7	6.7	6.7
10.07.2015 11:01:10	23.5	13.1	8.4	28.5	22.6	14.5					10.07.2015 11:14:28	4.9	4.9	4.3	4.9	4.9	4.9
10.07.2015 11:01:16	14.9	13.2	6.6	14.9	14.9	13.9					10.07.2015 11:14:34	6.4	6.4	6	6.4	6.4	6.4
10.07.2015 11:01:22	18.7	14.7	8.6	18.7	18.7	16.5					10.07.2015 11:14:40	6.9	6.9	5.8	6.9	6.9	6.9
10.07.2015 11:01:28	20.4	14.3	8.1	58	27.8	16					10.07.2015 11:14:46	7.1	7	6	7.1	7.1	7.1
10.07.2015 11:01:34	21.1	14.2	8.7	42.7	27.6	16.5					10.07.2015 11:41:22	5.1	5.1	5	5.1	5.1	5.1	drive 4 (CW)
10.07.2015 11:01:40	17.5	12.1	7.2	17.5	17.4	14.5					10.07.2015 11:41:28	4.8	4.8	4.7	4.8	4.8	4.8
10.07.2015 11:01:46	14.6	12.9	8.9	14.6	14.6	13.6					10.07.2015 11:41:34	5.9	5.6	4.8	5.9	5.9	5.7
10.07.2015 11:01:52	13.9	11.5	8.2	13.9	13.9	12.6					10.07.2015 11:41:40	5	5	4.6	5	5	5
10.07.2015 11:01:58	16.9	12	6.6	16.9	16.9	13.8					10.07.2015 11:41:46	6.7	5.7	4.9	6.7	6.7	6.1
10.07.2015 11:28:04	25.7	9.6	5.6	25.7	25.3	15.3	drive 3 (OW)				10.07.2015 11:41:52	4.6	4.6	4.6	4.6	4.6	4.6
10.07.2015 11:28:10	30.3	12	7.9	130.2	32.6	14.3					10.07.2015 11:41:58	5.2	5.2	4.7	5.2	5.2	5.2
10.07.2015 11:28:16	26.2	13.7	7.7	26.5	24.5	16.2					10.07.2015 11:42:04	5.1	5.1	4.8	5.1	5.1	5.1
10.07.2015 11:28:22	22.7	10.8	5.8	60.6	28.6	12.7					10.07.2015 11:42:10	5.7	5.7	5.3	5.7	5.7	5.7
10.07.2015 11:28:28	17.3	15.4	8.3	17.3	17.3	16.2					10.07.2015 11:42:16	4.7	4.7	4.5	4.7	4.7	4.7
10.07.2015 11:28:34	17.1	11.6	7.7	17.1	17	13.7					10.07.2015 11:42:22	4.9	4.9	4.5	4.9	4.9	4.9
10.07.2015 11:28:40	18.7	14.7	8.9	18.7	18.7	16.5					10.07.2015 11:42:28	6.6	5.6	4.4	6.6	6.6	6.1
10.07.2015 11:28:46	20.5	14.5	8.2	20.5	20.3	16.4					10.07.2015 11:42:34	5.2	5	4.2	5.2	5.2	5.1
10.07.2015 11:28:52	16.2	13.4	7.9	16.2	16.2	14.6					10.07.2015 11:42:40	5.3	5.3	5	5.3	5.3	5.3
10.07.2015 11:28:58	18.7	13.4	7.9	18.7	18.6	15.4					10.07.2015 11:42:46	5.4	5.3	4.7	5.4	5.4	5.3
10.07.2015 11:29:04	19.4	14	6.5	19.4	19.3	15.7					10.07.2015 11:42:52	5.8	5.5	4.3	5.8	5.8	5.7
10.07.2015 11:29:10	15.3	14.1	8.7	15.3	15.3	14.6					10.07.2015 11:42:58	3.7	3.7	3.5	3.7	3.7	3.7
10.07.2015 11:29:16	12.9	11	6.5	12.9	12.9	11.8					10.07.2015 11:43:04	6.6	6.3	5.3	6.6	6.6	6.4
10.07.2015 11:29:22	14.8	9.4	6	14.8	14.7	11.5					10.07.2015 11:43:10	5.8	5.7	5.2	5.8	5.8	5.7
10.07.2015 11:29:28	8.6	8.5	5.9	8.6	8.6	8.5					10.07.2015 11:43:16	5.3	5.3	4.5	5.3	5.3	5.3
10.07.2015 11:29:34	13.8	12.2	8	13.8	13.7	12.9					10.07.2015 11:43:22	5	5	3.8	5	5	5
10.07.2015 11:29:40	19.6	12	8.1	19.6	19.2	13.6					10.07.2015 11:43:28	4.6	4.6	4.4	4.6	4.6	4.6
10.07.2015 11:29:46	17.8	13.7	6.6	17.8	17.8	15.5					10.07.2015 11:43:34	5.2	5	4	5.2	5.2	5.1
10.07.2015 11:29:52	12.6	10	6	12.6	12.6	11.2					10.07.2015 11:43:40	5.1	5.1	4.6	5.1	5.1	5.1
10.07.2015 11:29:58	15.5	11	6	15.5	15.4	12.6					10.07.2015 11:43:46	6	6	4.8	6	6	6
10.07.2015 11:30:04	21	11.7	7.7	21.4	19.4	13.1					10.07.2015 11:43:52	4	4	3.8	4	4	4
10.07.2015 11:30:10	15.1	12.3	8.3	15.1	15.1	13.5					10.07.2015 11:43:58	5.4	5.1	3.9	5.4	5.4	5.3
10.07.2015 11:30:16	14.5	14.1	8.9	14.5	14.5	14.2					10.07.2015 11:44:04	7	6.9	5.5	7	7	6.9
10.07.2015 11:30:22	18.2	14.9	8.8	18.2	18.2	16.4					10.07.2015 11:44:10	5.9	5.8	4.9	5.9	5.9	5.9
10.07.2015 11:30:28	18.6	14.6	6.5	18.6	18.5	16.3					10.07.2015 11:44:16	6.6	6.6	5.5	6.6	6.6	6.6
10.07.2015 11:30:34	18.6	15	9.2	18.6	18.6	16.3					10.07.2015 11:44:22	7.7	6.6	5	7.7	7.7	7.1
10.07.2015 11:30:40	22.4	11.7	7.6	27.4	21.5	13.2					10.07.2015 11:44:28	6.4	6.3	5.2	6.4	6.4	6.3
10.07.2015 11:30:46	16	10.7	6.2	16	15.9	12.7					10.07.2015 11:44:34	6.7	6.6	5.3	6.7	6.7	6.7
10.07.2015 11:30:52	19.4	16.6	9.2	19.4	19.4	17.8					10.07.2015 11:44:40	4.7	4.7	4.4	4.7	4.7	4.7
10.07.2015 11:30:58	18	10.5	6.6	18	17.6	12.5					10.07.2015 11:44:46	12.4	7.5	5.2	12.4	11.7	7.9
10.07.2015 11:31:04	19.1	14.2	6.9	19.1	19.1	16.4					10.07.2015 11:44:52	10	8.3	5.5	10	10	9.1
10.07.2015 11:31:10	21.7	12.7	6.6	26.7	20.9	13.5					10.07.2015 11:44:58	7.2	7	5.4	7.2	7.2	7.1
10.07.2015 11:31:16	15.5	13.3	8.2	15.5	15.5	14.3					10.07.2015 11:45:04	5.5	5.5	5	5.5	5.5	5.5
10.07.2015 11:31:22	14.3	11.4	6.2	14.3	14.3	12.6					10.07.2015 11:45:10	11.7	6.9	5.4	11.7	10.9	7.3
10.07.2015 11:31:28	17.2	12.3	5.8	17.2	17.1	14.1					10.07.2015 11:45:16	6.9	5.9	5.3	6.9	6.9	6.3
10.07.2015 11:31:34	19.4	11.6	6.1	19.4	19	14					10.07.2015 11:45:22	6.1	6	5.3	6.1	6.1	6.1
10.07.2015 11:31:40	20.1	14.6	9.2	20.1	19.7	15.6					10.07.2015 11:45:28	4.1	4.1	4.1	4.1	4.1	4.1
10.07.2015 11:31:46	26.3	9.7	6.5	26.6	23.7	11.3					10.07.2015 11:45:34	5.6	5.6	4.7	5.6	5.6	5.6
10.07.2015 11:31:52	24	15.6	6.9	24	23.9	18.6					10.07.2015 11:45:40	5.8	5.8	5.1	5.8	5.8	5.8
10.07.2015 11:31:58	17.7	13.9	8.4	17.7	17.6	15.2					10.07.2015 11:45:46	5.7	5.7	5.3	5.7	5.7	5.7
10.07.2015 11:32:04	12.9	9.8	5.8	12.9	12.8	11.2					10.07.2015 11:45:52	5.6	5.5	3.8	5.6	5.6	5.6
10.07.2015 11:32:10	14	11.3	6.5	14	14	12.5					10.07.2015 11:45:58	5.7	5.7	4.5	5.7	5.7	5.6
10.07.2015 11:32:16	15.2	12.9	8.7	15.2	15.2	14					10.07.2015 11:46:04	5.7	5.7	5	5.7	5.7	5.7
10.07.2015 11:32:22	13.6	11.4	6.5	13.6	13.5	12					10.07.2015 11:46:10	7	6.9	5.1	7	7	6.9
10.07.2015 11:32:28	21.8	11.3	8	59.7	27.7	12.5					10.07.2015 11:46:16	6.5	6.4	4.9	6.5	6.5	6.4
10.07.2015 11:32:34	16.2	13.7	6.5	16.2	16.2	14.8					10.07.2015 11:46:22	5	5	5	5	5	5
10.07.2015 11:32:40	14.9	11.2	6.3	14.9	14.8	12.5					10.07.2015 11:46:28	8.6	8.2	5.4	8.6	8.6	8.4
10.07.2015 11:32:46	14.5	9.8	6.3	14.5	14.4	11.5					10.07.2015 11:46:34	4.6	4.6	3.8	4.6	4.6	4.6
10.07.2015 11:32:52	17.6	12.9	8.5	17.6	17.6	14.6					10.07.2015 11:46:40	6.7	6.6	5.4	6.7	6.7	6.6
10.07.2015 11:32:58	18	12.2	6.2	18	17.9	14.4					10.07.2015 11:46:46	6.8	6.7	5	6.8	6.8	6.7
10.07.2015 11:33:04	17.9	12.1	6.2	39.5	24.4	13.9					10.07.2015 11:46:52	5.3	5.3	4.9	5.3	5.3	5.3
10.07.2015 11:33:10	12.2	10.3	5.8	12.2	12.2	11.2					10.07.2015 11:46:58	5.6	5.6	4.2	5.6	5.6	5.6
10.07.2015 11:33:16	26	15.4	8.6	26.3	24.3	17.3					10.07.2015 11:47:04	6	5.9	4.9	6	6	5.9
10.07.2015 11:33:22	16.4	14.7	8.6	16.4	16.4	15.5					10.07.2015 11:47:10	4.8	4.8	4	4.8	4.8	4.8
10.07.2015 11:33:28	15	10	6.1	114.6	20.1	12.2					10.07.2015 11:47:16	5.9	5.8	4.9	5.9	5.9	5.8
10.07.2015 11:33:34	20.7	11.9	8.1	20.7	20.1	13.8					10.07.2015 11:47:22	4.8	4.8	3.6	4.8	4.8	4.8
10.07.2015 11:33:40	21.1	10.9	6	21.1	20.2	13.3					10.07.2015 11:47:28	5.1	5.1	4.6	5.1	5.1	5.1
10.07.2015 11:33:46	24.9	15	6.3	24.9	24	17.3					10.07.2015 11:47:34	7.7	7.4	5.7	7.7	7.7	7.5
10.07.2015 11:33:52	14.3	9.8	5.9	14.3	14.2	11.5					10.07.2015 11:47:40	5.7	5.7	5.4	5.7	5.7	5.7
10.07.2015 11:33:58	14.7	9.6	5.6	14.7	14.6	11.4					10.07.2015 11:47:46	4.7	4.7	4.1	4.7	4.7	4.6
10.07.2015 11:34:04	10.3	9.5	5.7	10.3	10.3	9.8					10.07.2015 11:47:52	4.7	4.7	4	4.7	4.7	4.7
10.07.2015 11:34:10	16.7	12.6	5.8	16.7	16.7	14.4					10.07.2015 11:47:58	6.2	6.2	5.4	6.2	6.2	6.2
10.07.2015 11:34:16	15.8	11.5	5.5	15.8	15.7	13					10.07.2015 11:48:04	5.5	5.5	4.8	5.5	5.5	5.5
10.07.2015 11:34:22	17.7	11.7	6.4	39.3	24.3	13.9					10.07.2015 11:48:10	5.4	5.4	5.4	5.4	5.4	5.4
10.07.2015 11:34:28	8.1	7.8	5.8	8.1	8.1	7.9					10.07.2015 11:48:16	6.4	6.4	5.6	6.4	6.4	6.4
10.07.2015 11:34:34	11.6	7.6	5.4	11.6	11.5	9.4					10.07.2015 11:48:22	5	5	3.9	5	5	4.9
10.07.2015 11:34:40	20.7	11.8	5.8	20.7	19.8	13.6					10.07.2015 11:48:28	6.1	5.9	5.1	6.1	6.1	6
10.07.2015 11:34:46	16.6	9.6	5.3	16.6	16.5	12.3					10.07.2015 11:48:34	6	5.9	4.8	6	6	6
10.07.2015 11:34:52	14.5	11	5.4	14.5	14.5	12.6					10.07.2015 11:48:40	6.4	6.3	4.9	6.4	6.4	6.3
10.07.2015 11:34:58	9.5	9.3	6.8	9.5	9.5	9.4					10.07.2015 11:48:46	7	6.9	5.4	7	7	6.9
10.07.2015 11:35:04	31.5	16.1	6.2	31.8	29.5	19.2					10.07.2015 11:48:52	5.4	5.2	4	5.4	5.4	5.3
10.07.2015 11:35:10	21.7	10.1	5.5	21.7	21.4	13.8					10.07.2015 11:48:58	5.7	5.7	5.2	5.7	5.7	5.7
10.07.2015 11:35:16	28	10.4	6.3	28.4	26.2	14.8					10.07.2015 11:49:04	5.1	5.1	5	5.1	5.1	5.1
10.07.2015 11:35:22	26.7	7.8	5.4	26.7	24.7	11					10.07.2015 11:49:10	6.1	6.1	5.4	6.1	6.1	6.1
10.07.2015 11:35:28	25.7	13.7	6.3	25.7	24.8	17					10.07.2015 11:49:16	5.1	5.1	4.1	5.1	5.1	5.1
10.07.2015 11:35:34	30.9	7.9	5.9	36.2	27.5	10.1					10.07.2015 11:49:22	6.8	6.5	5	6.8	6.8	6.6
10.07.2015 11:35:40	26.5	9.7	6	26.9	24	12.7					10.07.2015 11:49:28	8.6	7.6	4.4	8.6	8.6	8.1
10.07.2015 11:35:46	19	10.8	5.8	19	18.6	13					10.07.2015 11:49:34	9.1	5.9	4.2	9.1	9	6.9
10.07.2015 11:35:52	15.2	10.3	5.6	15.2	15.1	12.1					10.07.2015 11:49:40	5.8	5.8	5.5	5.8	5.8	5.8
10.07.2015 11:35:58	17.8	13.8	7.2	17.8	17.8	15.2					10.07.2015 11:49:46	9.5	5.9	4.2	9.5	9.2	6.5
10.07.2015 11:36:04	23	14.7	5.9	23	22.8	17.3					10.07.2015 11:49:52	5.8	5.8	5.3	5.8	5.8	5.8
10.07.2015 11:36:10	24.9	10.8	5.8	46.5	30.9	14.6					10.07.2015 11:49:58	4.9	4.8	4	4.9	4.9	4.9
10.07.2015 11:36:16	14.2	10.8	6.7	14.2	14.1	11.9					10.07.2015 11:50:04	8.5	4.6	3.7	8.5	8.2	5.3
10.07.2015 11:36:22	25.9	10.7	6.6	25.9	24.9	14.7					10.07.2015 11:50:10	6.7	6.6	5.5	6.7	6.7	6.6
10.07.2015 11:36:28	23	11.5	5.9	23	22.1	14.1					10.07.2015 11:50:16	8.3	5.1	4	8.3	8	5.5
10.07.2015 11:36:34	16.7	12.7	5.9	16.7	16.7	14.5					10.07.2015 11:50:22	6.4	5.8	4.5	6.4	6.4	6.1
10.07.2015 11:36:40	17.6	12.3	5.7	17.6	17.6	14.7					10.07.2015 11:50:28	6.7	6.6	5.1	6.7	6.7	6.6
10.07.2015 11:36:46	15.8	10.5	5.5	15.8	15.7	12.5					10.07.2015 12:05:04	5.7	5.7	5.2	5.7	5.7	5.7	drive 6 (CW)
10.07.2015 11:36:52	14.5	12.1	5.2	14.5	14.5	13.1					10.07.2015 12:05:10	6.8	6.5	5.4	6.8	6.8	6.7
10.07.2015 11:36:58	16.3	10	5.7	16.3	16.2	12.4					10.07.2015 12:05:16	5.4	5.4	5.1	5.4	5.4	5.4
10.07.2015 11:37:04	26.5	10.9	7	26.8	24.4	13.4					10.07.2015 12:05:22	4.5	4.4	4	4.5	4.5	4.5
10.07.2015 11:37:10	13.5	9.9	5.9	13.5	13.5	11.5					10.07.2015 12:05:28	6.1	6.1	5.9	6.1	6.1	6.1
10.07.2015 11:37:16	12	10.1	5.8	12	12	10.9					10.07.2015 12:05:34	6.7	6.5	5.3	6.7	6.7	6.6
10.07.2015 11:37:22	17.4	12.5	7.5	17.4	17.3	14.4					10.07.2015 12:05:40	5.4	5.4	5	5.4	5.4	5.4
10.07.2015 11:37:28	14.4	12.1	7.5	14.4	14.4	13.1					10.07.2015 12:05:46	6.3	6	5.1	6.3	6.3	6.1
10.07.2015 11:37:34	10	9.8	6.8	10	10	9.9					10.07.2015 12:05:52	11.7	4.9	4.3	12.1	10.1	5.2
10.07.2015 11:37:40	17.2	11.3	5.6	17.2	17	13.2					10.07.2015 12:05:58	10.2	6.9	5.1	10.2	9.9	7.4
10.07.2015 11:37:46	14.9	11.3	7.4	36.5	21.5	12.4					10.07.2015 12:06:04	9	8.2	5.2	9	9	8.6
10.07.2015 11:37:52	21.4	10.4	6.3	21.4	20.2	12.5					10.07.2015 12:06:10	4.9	4.9	3.8	4.9	4.9	4.9
10.07.2015 11:37:58	16.1	11	5.5	16.1	16	12.9					10.07.2015 12:06:16	6.1	5.9	4.3	6.1	6.1	6
10.07.2015 11:38:04	25.9	10.1	6.3	26.2	23.4	12.3					10.07.2015 12:06:22	3.7	3.7	3.6	3.7	3.7	3.7
10.07.2015 11:38:10	13.3	11.5	7.6	13.3	13.3	12.3					10.07.2015 12:06:28	5.9	5.7	4.1	5.9	5.9	5.8
10.07.2015 11:38:16	14.6	11.7	7.9	14.6	14.6	12.6					10.07.2015 12:06:34	5	5	5	5	5	5
10.07.2015 11:52:34	15	8.2	5.5	15	14.7	10.1	drive 5 (OW)				10.07.2015 12:06:40	8	7.2	5.1	8	8	7.6
10.07.2015 11:52:40	15	7.8	4.7	15	14.8	10					10.07.2015 12:06:46	6	5.9	5.1	6	6	6
10.07.2015 11:52:46	14.4	9.4	4.9	14.4	14.3	11.6					10.07.2015 12:06:52	7.6	7.2	4.8	7.6	7.6	7.3
10.07.2015 11:52:52	22.1	7.6	6.2	64.6	28.1	8.7					10.07.2015 12:06:58	8	7.6	5.2	8	8	7.7
10.07.2015 11:52:58	16.3	8.7	6.6	37.9	22.6	10.2					10.07.2015 12:07:04	5.8	5.8	5	5.8	5.8	5.8
10.07.2015 11:53:04	13.2	8.2	6.2	13.2	12.8	9.4					10.07.2015 12:07:10	6.3	6	4.7	6.3	6.3	6.2
10.07.2015 11:53:10	14.8	10.7	7	73.9	29.1	12.1					10.07.2015 12:07:16	5.9	5.9	5.2	5.9	5.9	5.9
10.07.2015 11:53:16	16.3	9.3	5.1	16.3	15.9	11					10.07.2015 12:07:22	8.1	7.4	4.3	8.1	8.1	7.7
10.07.2015 11:53:22	12.4	7.3	5.3	12.4	12.3	8.9					10.07.2015 12:07:28	4.7	4.7	4.2	4.7	4.7	4.7
10.07.2015 11:53:28	31	8.9	6.6	312.8	36	11.1					10.07.2015 12:07:34	6.9	6.9	5.8	6.9	6.9	6.9
10.07.2015 11:53:34	24.7	10.6	6.2	24.7	23.5	13.8					10.07.2015 12:07:40	7.9	7.6	5.3	7.9	7.9	7.7
10.07.2015 11:53:40	16	8.6	5.4	16	15.2	10.2					10.07.2015 12:07:46	5.7	5.7	5.3	5.7	5.7	5.7
10.07.2015 11:53:46	12.8	10.9	6	12.8	12.8	11.7					10.07.2015 12:07:52	6.8	6.8	5.5	6.8	6.8	6.8
10.07.2015 11:53:52	12.4	8.9	6.4	12.4	12.3	10.1					10.07.2015 12:07:58	7.1	7	5.6	7.1	7.1	7.1
10.07.2015 11:53:58	11.8	8.2	4.9	11.8	11.8	9.8					10.07.2015 12:08:04	6	6	5.7	6	6	6
10.07.2015 11:54:04	8.6	7.5	4.8	8.6	8.6	8					10.07.2015 12:08:10	5.5	5.5	4.4	5.5	5.5	5.5
10.07.2015 11:54:10	13.7	10.5	5.2	13.7	13.7	11.6					10.07.2015 12:08:16	7.2	7	4.7	7.2	7.2	7.1
10.07.2015 11:54:16	13.1	8.6	5.3	13.1	12.8	9.6					10.07.2015 12:08:22	6.4	6.4	6	6.4	6.4	6.4
10.07.2015 11:54:22	9.2	9	6.3	9.2	9.2	9					10.07.2015 12:08:28	8.3	8	6.3	8.3	8.3	8.1
10.07.2015 11:54:28	23.8	12.1	6.9	24.1	22.1	14.2					10.07.2015 12:08:34	6.1	6	5	6.1	6.1	6
10.07.2015 11:54:34	9	6.8	4.8	9	9	7.8					10.07.2015 12:08:40	6.1	6.1	5.7	6.1	6.1	6.1
10.07.2015 11:54:40	8.3	7	4.6	8.3	8.3	7.6					10.07.2015 12:08:46	6.7	6.7	6.1	6.7	6.7	6.7
10.07.2015 11:54:46	19.1	9.6	5	19.1	18.6	11.8					10.07.2015 12:08:52	6.9	6.9	6.4	6.9	6.9	6.9
10.07.2015 11:54:52	13.7	10.2	5.1	13.7	13.7	11.8					10.07.2015 12:08:58	7.9	7.9	6.5	7.9	7.9	7.9
10.07.2015 11:54:58	9.4	9.3	6.8	9.4	9.4	9.3					10.07.2015 12:09:04	10	9.7	6.7	10	10	9.8
10.07.2015 11:55:04	10.7	9.8	6.2	10.7	10.7	10.2					10.07.2015 12:09:10	6.3	6.3	5.1	6.3	6.3	6.3
10.07.2015 11:55:10	12.4	8.8	6.6	12.4	12.3	10.1					10.07.2015 12:09:16	7.5	7.5	6.4	7.5	7.5	7.5
10.07.2015 11:55:16	10.1	6.4	5.1	10.1	10.1	8					10.07.2015 12:09:22	7.1	7.1	6.5	7.1	7.1	7.1
10.07.2015 11:55:22	11.6	8.5	5.8	11.6	11.5	9.5					10.07.2015 12:09:28	7.9	7.7	6.6	7.9	7.9	7.8
10.07.2015 11:55:28	11	6.1	5	11	10.7	7.3					10.07.2015 12:09:34	5.5	5.5	4.9	5.5	5.5	5.5
10.07.2015 11:55:34	8.4	7.5	4.9	8.4	8.4	7.9					10.07.2015 12:09:40	7.5	7.5	6.5	7.5	7.5	7.4
10.07.2015 11:55:40	13.6	9.8	5.2	13.6	13.6	11.5					10.07.2015 12:09:46	7.2	7.2	6.6	7.2	7.2	7.2
10.07.2015 11:55:46	11.3	9.5	5	11.3	11.3	10.3					10.07.2015 12:09:52	9.6	9.4	6.4	9.6	9.6	9.4
10.07.2015 11:55:52	9.2	9.1	6.9	9.2	9.2	9.1					10.07.2015 12:09:58	7.2	7.1	6	7.2	7.2	7.2
10.07.2015 11:55:58	12.4	10.4	5.1	12.4	12.4	11.3					10.07.2015 12:10:04	7.5	7.5	6.8	7.5	7.5	7.5
10.07.2015 11:56:04	19.3	7.7	5.1	19.7	17.4	9.1					10.07.2015 12:10:10	6.6	6.6	5	6.6	6.6	6.6
10.07.2015 11:56:10	17.8	11.5	6.4	17.8	17	12.5					10.07.2015 12:10:16	6	5.9	4.9	6	6	6
10.07.2015 11:56:16	18.4	9.4	5.2	23.4	17.6	10.2					10.07.2015 12:10:22	6.8	6.8	6.3	6.8	6.8	6.8
10.07.2015 11:56:22	12.9	8.1	4.9	12.9	12.7	9.5					10.07.2015 12:10:28	7.8	7.5	6.3	7.8	7.8	7.6
10.07.2015 11:56:28	15.1	10.3	5.1	15.1	15	12.1					10.07.2015 12:10:34	7.5	7.4	6.2	7.5	7.5	7.4
10.07.2015 11:56:34	12.7	11.1	6.8	12.7	12.6	11.8					10.07.2015 12:10:40	7.3	7.2	5.9	7.3	7.3	7.3
10.07.2015 11:56:40	15.2	10.9	5.8	15.2	15.2	12.5					10.07.2015 12:10:46	5.7	5.7	5.4	5.7	5.7	5.7
10.07.2015 11:56:46	11.5	8.6	7	11.5	11.4	9.5					10.07.2015 12:10:52	6.4	6.2	4.6	6.4	6.4	6.3
10.07.2015 11:56:52	14.3	9.4	5.3	14.3	14.2	11.2					10.07.2015 12:10:58	5.7	5.7	4.6	5.7	5.7	5.6
10.07.2015 11:56:58	13	10.3	5.7	13	12.9	11.4					10.07.2015 12:11:04	7.3	7.1	5.8	7.3	7.3	7.2
10.07.2015 11:57:04	21.8	11	6	22.2	20.1	12.7					10.07.2015 12:11:10	6.4	6.4	5.8	6.4	6.4	6.4
10.07.2015 11:57:10	16.2	11.1	6.1	16.2	16.2	13.3					10.07.2015 12:11:16	8.8	8.6	6.5	8.8	8.8	8.7
10.07.2015 11:57:16	17.8	8.2	5.6	55.3	25	10.7					10.07.2015 12:11:22	6.7	6.7	5.7	6.7	6.7	6.7
10.07.2015 11:57:22	7.3	7.2	4.8	7.3	7.3	7.2					10.07.2015 12:11:28	7.4	7.4	6.1	7.4	7.4	7.4
10.07.2015 11:57:28	12	8.5	4.6	12	12	10.1					10.07.2015 12:11:34	6.2	6	5.2	6.2	6.2	6.1
10.07.2015 11:57:34	15.5	9.9	5.3	15.5	15.4	12					10.07.2015 12:11:40	7	7	6.3	7	7	7
10.07.2015 11:57:40	18.5	11.4	5.3	18.5	18.3	13.8					10.07.2015 12:11:46	7.6	7.5	6	7.6	7.6	7.6
10.07.2015 11:57:46	11.7	10.2	5.2	11.7	11.7	10.9					10.07.2015 12:11:52	7.1	6.9	5.9	7.1	7.1	7
10.07.2015 11:57:52	23.2	12.3	5.3	23.6	21.5	14					10.07.2015 12:11:58	7.4	7.1	5.4	7.4	7.4	7.3
10.07.2015 11:57:58	13.7	9.6	6.3	13.7	13.7	11.1					10.07.2015 12:12:04	6.8	6.7	5	6.8	6.8	6.7
10.07.2015 11:58:04	32	13.8	7.2	37	30.7	17					10.07.2015 12:12:10	7.1	7	5.9	7.1	7.1	7
10.07.2015 11:58:10	14.3	11.7	5.4	14.3	14.3	12.8					10.07.2015 12:12:16	4.9	4.9	4.2	4.9	4.9	4.9
10.07.2015 11:58:16	11.8	9	5.7	11.8	11.7	10.2					10.07.2015 12:12:22	6.3	6.3	5.4	6.3	6.3	6.3
10.07.2015 11:58:22	17.3	13.3	5.4	17.3	17.2	15					10.07.2015 12:12:28	7.1	7.1	5.8	7.1	7.1	7.1
10.07.2015 11:58:28	12.9	9	5.4	12.9	12.8	10.4					10.07.2015 12:12:34	6.8	6.8	6.2	6.8	6.8	6.8
10.07.2015 11:58:34	22	9.4	5.4	22	21.4	12.6					10.07.2015 12:12:40	5.5	5.5	4.8	5.5	5.5	5.5
10.07.2015 11:58:40	19.9	10.3	5.2	19.9	19.5	12.9					10.07.2015 12:12:46	7.3	7.2	6	7.3	7.3	7.3
10.07.2015 11:58:46	16.8	9.6	5.4	16.8	16.7	12.5					10.07.2015 12:12:52	8.2	7.9	6.3	8.2	8.2	8
10.07.2015 11:58:52	18	9.9	5.7	18	17.9	12.8					10.07.2015 12:12:58	7.4	7.4	6.8	7.4	7.4	7.4
10.07.2015 11:58:58	17	14	6.2	17	17	15.4					10.07.2015 12:13:04	8	7.9	6.6	8	8	7.9
10.07.2015 11:59:04	14.7	12.3	7.5	14.7	14.7	13.4					10.07.2015 12:13:10	7.5	7.5	6.9	7.5	7.5	7.5
10.07.2015 11:59:10	11.1	9.5	5.6	11.1	11	10.2					10.07.2015 12:13:16	7.6	7.6	6.3	7.6	7.6	7.6
10.07.2015 11:59:16	22.2	11.7	5.5	22.5	20.5	13.3					10.07.2015 12:13:22	6.6	6.6	6.3	6.6	6.6	6.6
10.07.2015 11:59:22	20	11.2	6	20.4	18.4	12.4					10.07.2015 12:13:28	7.6	7.4	6.1	7.6	7.6	7.5
10.07.2015 11:59:28	16.1	12.8	7.6	16.1	16	13.9					10.07.2015 12:13:34	8.5	8.4	7.3	8.5	8.5	8.4
10.07.2015 11:59:34	21.4	11.8	7.6	21.8	19.7	13					10.07.2015 12:13:40	6.3	6.3	5.1	6.3	6.3	6.3
10.07.2015 11:59:40	15.1	9.5	5.2	15.1	14.9	11.3					10.07.2015 12:13:46	7.1	7.1	6.3	7.1	7.1	7.1
10.07.2015 11:59:46	25.6	11.8	5.6	25.9	23.7	14.1					10.07.2015 12:13:52	5.6	5.6	5.5	5.6	5.6	5.6
10.07.2015 11:59:52	14.1	10.5	5.8	14.1	14	11.7					10.07.2015 12:13:58	7.1	7.1	6.2	7.1	7.1	7.1
10.07.2015 11:59:58	16	9.3	5.4	16	15.2	10.6					10.07.2015 12:14:04	4.8	4.8	4.5	4.8	4.8	4.8
10.07.2015 12:00:04	18	14.5	7.9	18	18	16					10.07.2015 12:14:10	6.4	6.3	5.2	6.4	6.4	6.4
10.07.2015 12:00:10	18	12.4	5.4	18	17.9	14.5					10.07.2015 12:14:16	7.8	7.8	6.6	7.8	7.8	7.8
10.07.2015 12:00:16	11	10.1	5.7	11	11	10.5					10.07.2015 12:14:22	7.6	7.6	6.7	7.6	7.6	7.6
10.07.2015 12:00:22	31.5	9.3	5.7	41.4	29.7	12					10.07.2015 12:14:28	8.9	8.6	6.6	8.9	8.9	8.7
10.07.2015 12:00:28	17.6	11.7	5.6	17.6	16.8	12.6					10.07.2015 12:14:34	8.3	8.3	6.4	8.3	8.3	8.3
10.07.2015 12:00:34	15.5	12.7	7.5	37.1	22.1	13.5					10.07.2015 12:14:40	6.6	6.5	5.3	6.6	6.6	6.5
10.07.2015 12:00:40	18.2	9.3	5.3	18.5	16.5	10.2					10.07.2015 12:14:46	7.6	7.6	6.3	7.6	7.6	7.6
10.07.2015 12:00:46	15.8	13	8.3	15.8	15.8	14.3					10.07.2015 12:14:52	6.9	6.9	6.8	6.9	6.9	6.9
10.07.2015 12:00:52	10	8.6	5.9	10	10	9.2					10.07.2015 12:14:58	5.9	5.9	5.1	5.9	5.9	5.9
10.07.2015 12:00:58	17.3	11.9	7.9	17.3	17.2	13.6					10.07.2015 12:35:58	4.8	4.8	4.6	4.8	4.8	4.8	drive 8 (CW)
10.07.2015 12:01:04	12.8	10.2	6.2	12.8	12.8	11.4					10.07.2015 12:36:04	5.5	5.5	5	5.5	5.5	5.5
10.07.2015 12:01:10	13.7	10.1	5.7	13.7	13.7	11.3					10.07.2015 12:36:10	5.1	5.1	4.9	5.1	5.1	5.1
10.07.2015 12:01:16	17.2	13.5	7.8	38.8	23.8	14.7					10.07.2015 12:36:16	7.9	7.6	6.7	7.9	7.9	7.7
10.07.2015 12:01:22	15.8	12.3	7.9	15.8	15.7	13.5					10.07.2015 12:36:22	7	7	6.6	7	7	7
10.07.2015 12:01:28	20.3	11.9	7.5	20.3	19.3	13.1					10.07.2015 12:36:28	6.9	6.9	6.7	6.9	6.9	6.9
10.07.2015 12:01:34	14.8	12.1	7.8	14.8	14.8	13.3					10.07.2015 12:36:34	6.4	6.4	6.2	6.4	6.4	6.4
10.07.2015 12:01:40	19.1	11.1	6.3	19.1	18.3	12.9					10.07.2015 12:36:40	6.6	6.6	5.9	6.6	6.6	6.6
10.07.2015 12:01:46	17	9	5.6	17	16.6	11.2					10.07.2015 12:36:46	5.6	5.6	4.9	5.6	5.6	5.6
10.07.2015 12:01:52	22.2	7.7	5.8	64.7	28.2	8.8					10.07.2015 12:36:52	7.5	7	4.8	7.5	7.5	7.2
10.07.2015 12:01:58	14.6	11.8	6.2	14.6	14.6	13					10.07.2015 12:36:58	6.5	6.5	6.3	6.5	6.5	6.5
10.07.2015 12:23:22	14.4	11.4	6.3	36	21	12.3	drive 7 (OW)				10.07.2015 12:37:04	6.6	6.6	6.5	6.6	6.6	6.6
10.07.2015 12:23:28	24.2	10.4	6.2	29.2	23.3	12.9					10.07.2015 12:37:10	7.7	7.6	6.2	7.7	7.7	7.6
10.07.2015 12:23:34	16.7	10.6	6.7	54.2	23.6	11.6					10.07.2015 12:37:16	6.6	6.6	6.2	6.6	6.6	6.6
10.07.2015 12:23:40	29.3	13.7	6.3	34.3	28.3	16.7					10.07.2015 12:37:22	5.6	5.6	5.3	5.6	5.6	5.6
10.07.2015 12:23:46	21	9.6	6.3	26	20.1	11.4					10.07.2015 12:37:28	6.2	6.2	5.5	6.2	6.2	6.2
10.07.2015 12:23:52	21.8	12.4	8.5	26.8	21	13.3					10.07.2015 12:37:34	6.1	6.1	4.7	6.1	6.1	6.1
10.07.2015 12:23:58	18.7	12.1	6	18.7	18.3	13.7					10.07.2015 12:37:40	7.1	6.9	5.8	7.1	7.1	7
10.07.2015 12:24:04	17.2	14.2	8.6	38.8	23.8	15.1					10.07.2015 12:37:46	6.5	6.5	6	6.5	6.5	6.5
10.07.2015 12:24:10	17.8	11.5	8.1	17.8	17	12.6					10.07.2015 12:37:52	7.2	7.2	6	7.2	7.2	7.2
10.07.2015 12:24:16	19.2	12.7	7.4	40.8	25.5	14.1					10.07.2015 12:37:58	6.3	6.3	6.2	6.3	6.3	6.3
10.07.2015 12:24:22	15.5	11.4	5.8	15.5	15.2	12.2					10.07.2015 12:38:04	7	7	6.3	7	7	7
10.07.2015 12:24:28	20.8	11	5.9	25.7	19.9	12.1					10.07.2015 12:38:10	7	6.8	5.5	7	7	6.8
10.07.2015 12:24:34	18.3	10.6	5.9	18.6	16.6	11.3					10.07.2015 12:38:16	7.7	7.6	6.4	7.7	7.7	7.6
10.07.2015 12:24:40	14.5	12.7	6.3	14.5	14.4	13.5					10.07.2015 12:38:22	6.9	6.9	6.4	6.9	6.9	6.9
10.07.2015 12:24:46	17	11.8	6.3	17	16.9	13.7					10.07.2015 12:38:28	8	7.9	6.1	8	8	7.9
10.07.2015 12:24:52	16	13	8.9	115.6	21.1	14.3					10.07.2015 12:38:34	5.5	5.5	4.8	5.5	5.5	5.5
10.07.2015 12:24:58	13.6	9.8	6.8	13.6	13.5	11.1					10.07.2015 12:38:40	6.1	5.9	4.7	6.1	6.1	6
10.07.2015 12:25:04	19	12.3	6.4	19	18.6	13.9					10.07.2015 12:38:46	8	7.7	6.2	8	8	7.8
10.07.2015 12:25:10	12.5	10.3	6.9	12.5	12.5	11.3					10.07.2015 12:38:52	7.1	7	6.3	7.1	7.1	7.1
10.07.2015 12:25:16	16.5	13.6	6.5	16.5	16.5	14.9					10.07.2015 12:38:58	15	7.3	6.2	20	14.2	7.5
10.07.2015 12:25:22	12.9	11	6.7	12.9	12.9	11.8					10.07.2015 12:39:04	6.1	6	5	6.1	6.1	6
10.07.2015 12:25:28	20	12.7	6.6	20	19.8	15.2					10.07.2015 12:39:10	6.8	6.8	6	6.8	6.8	6.8
10.07.2015 12:25:34	13.7	10	6.2	13.7	13.6	11.3					10.07.2015 12:39:16	5.3	5.3	4.9	5.3	5.3	5.3
10.07.2015 12:25:40	12.5	10.3	7.1	12.5	12.4	10.9					10.07.2015 12:39:22	6.3	6.3	6	6.3	6.3	6.3
10.07.2015 12:25:46	15.7	13.6	9.1	15.7	15.7	14.2					10.07.2015 12:39:28	6.6	6.5	4.5	6.6	6.6	6.6
10.07.2015 12:25:52	12.5	9.3	6.4	12.5	12.4	10.3					10.07.2015 12:39:34	7.8	7.7	6.5	7.8	7.8	7.7
10.07.2015 12:25:58	22.2	10.2	8	27.2	21.1	11.3					10.07.2015 12:39:40	7	6.9	6	7	7	7
10.07.2015 12:26:04	19.9	9.5	6.1	19.9	19.1	11.4					10.07.2015 12:39:46	6.1	6.1	4.8	6.1	6.1	6.1
10.07.2015 12:26:10	17.6	13.8	6.5	17.6	17.6	15.5					10.07.2015 12:39:52	7	7	6.5	7	7	7
10.07.2015 12:26:16	16.5	12.5	6.1	16.5	16.4	13.9					10.07.2015 12:39:58	7.7	7.4	4.9	7.7	7.7	7.5
10.07.2015 12:26:22	21.8	11.4	6.1	26.7	20.9	12.4					10.07.2015 12:40:04	5.6	5.6	5.6	5.6	5.6	5.6
10.07.2015 12:26:28	13.5	10.5	6.5	13.5	13.4	11.8					10.07.2015 12:40:10	7.6	7.5	6.5	7.6	7.6	7.5
10.07.2015 12:26:34	11.8	9.3	6.3	11.8	11.8	10.4					10.07.2015 12:40:16	6.3	6.3	6	6.3	6.3	6.3
10.07.2015 12:26:40	16	9.6	6.4	16	15.8	11.7					10.07.2015 12:40:22	8.3	8.1	6.7	8.3	8.3	8.2
10.07.2015 12:26:46	19	11.9	6.5	19	18.8	14.3					10.07.2015 12:40:28	6.2	6.2	5.8	6.2	6.2	6.2
10.07.2015 12:26:52	11.7	10.1	6.5	11.7	11.7	10.8					10.07.2015 12:40:34	7.3	7.3	6.1	7.3	7.3	7.3
10.07.2015 12:26:58	24.9	13	6.8	25.3	23	14.6					10.07.2015 12:40:40	7.5	6.1	5	29.1	14.1	6.3
10.07.2015 12:27:04	16.8	9.3	6.4	17.1	15.2	9.9					10.07.2015 12:40:46	6.5	6.5	6.2	6.5	6.5	6.5
10.07.2015 12:27:10	13.8	11.1	7	13.8	13.7	11.9					10.07.2015 12:40:52	6.4	6.3	4.9	6.4	6.4	6.3
10.07.2015 12:27:16	17.2	14.6	8.5	17.2	17.2	15.8					10.07.2015 12:40:58	6.1	6	4.9	6.1	6.1	6
10.07.2015 12:27:22	31.2	14.7	6.5	239.6	39.9	18					10.07.2015 12:41:04	5.1	5.1	4.9	5.1	5.1	5.1
10.07.2015 12:27:28	37.1	11.4	6.4	75	41.7	16					10.07.2015 12:41:10	6.4	6.3	5.1	6.4	6.4	6.3
10.07.2015 12:27:34	24.1	12.5	6.6	24.5	22.4	14.6					10.07.2015 12:41:16	5.8	5.7	4.9	5.8	5.8	5.8
10.07.2015 12:27:40	14.3	9.5	6.7	35.9	20.8	10.8					10.07.2015 12:41:22	6.7	6.4	5.1	6.7	6.7	6.5
10.07.2015 12:27:46	12.5	10.9	6.2	50	20.2	11.6					10.07.2015 12:41:28	6.6	6.6	6	6.6	6.6	6.6
10.07.2015 12:27:52	12.9	11.4	5.8	12.9	12.9	12.1					10.07.2015 12:41:34	5.8	5.8	4.9	5.8	5.8	5.8
10.07.2015 12:27:58	13.8	11.3	6.2	13.8	13.8	12.4					10.07.2015 12:41:40	6.6	6.5	4.9	6.6	6.6	6.5
10.07.2015 12:28:04	15.8	9.8	6.4	15.8	15.5	11.5					10.07.2015 12:41:46	9	8.9	6.8	9	9	8.9
10.07.2015 12:28:10	18.8	12.6	6.6	18.8	18.6	14.6					10.07.2015 12:41:52	5.7	5.6	4.9	5.7	5.7	5.6
10.07.2015 12:28:16	17.7	13.6	7.9	17.7	17.6	15.1					10.07.2015 12:41:58	7.4	7.3	6.1	7.4	7.4	7.3
10.07.2015 12:28:22	16.7	12.6	8.3	16.7	16.7	14.4					10.07.2015 12:42:04	5.3	5.3	4.9	5.3	5.3	5.3
10.07.2015 12:28:28	24.9	14	8.5	24.9	24.1	16.1					10.07.2015 12:42:10	7.7	7.7	6.6	7.7	7.7	7.7
10.07.2015 12:28:34	18.9	12.7	6.5	18.9	18.8	15.1					10.07.2015 12:42:16	5.8	5.7	5	5.8	5.8	5.7
10.07.2015 12:28:40	13.6	10.9	6.3	13.6	13.6	12.1					10.07.2015 12:42:22	7.3	7.2	6.4	7.3	7.3	7.3
10.07.2015 12:28:46	18.2	13.5	6.4	18.2	17.8	14.5					10.07.2015 12:42:28	7.2	6.9	5	7.2	7.2	7
10.07.2015 12:28:52	17.9	11.6	5.8	17.9	17.6	13.4					10.07.2015 12:42:34	8.7	8.4	6.3	8.7	8.7	8.5
10.07.2015 12:28:58	16.1	13.3	7.4	16.1	16.1	14.6					10.07.2015 12:42:40	6.9	6.9	6.1	6.9	6.9	6.8
10.07.2015 12:29:04	17.1	14.1	6.2	17.1	17.1	15.5					10.07.2015 12:42:46	7.4	7.4	6.7	7.4	7.4	7.4
10.07.2015 12:29:10	25.1	15	8.8	25.4	23.5	16.8					10.07.2015 12:42:52	6.7	6.6	5.5	6.7	6.7	6.6
10.07.2015 12:29:16	19.7	15.9	6.6	19.7	19.6	17.6					10.07.2015 12:42:58	6.2	6	5	6.2	6.2	6.1
10.07.2015 12:29:22	24.4	10.4	6.3	24.8	21.9	11.8					10.07.2015 12:43:04	8.1	7.9	6.2	8.1	8.1	8
10.07.2015 12:29:28	17.1	9.4	6.7	17.1	16.7	11.5					10.07.2015 12:43:10	7.7	7.7	6.3	7.7	7.7	7.7
10.07.2015 12:29:34	20.3	15.6	8.9	20.3	20.2	17.3					10.07.2015 12:43:16	6	5.9	4.9	6	6	5.9
10.07.2015 12:29:40	20.5	12	6.4	20.5	19.8	13.7					10.07.2015 12:43:22	8.5	8.1	6.1	8.5	8.5	8.3
10.07.2015 12:29:46	17.5	14.1	6.8	17.5	17.5	15.6					10.07.2015 12:43:28	6.2	6.2	4.9	6.2	6.2	6.2
10.07.2015 12:29:52	20.8	12.9	6.5	21.2	19.2	13.7					10.07.2015 12:43:34	5.9	5.4	4.7	5.9	5.9	5.7
10.07.2015 12:29:58	20.1	15.2	8.6	20.1	20	17					10.07.2015 12:43:40	6.3	6.3	6.1	6.3	6.3	6.3
10.07.2015 12:30:04	14.3	11.4	6.9	14.3	14.3	12.7					10.07.2015 12:43:46	7.3	7.3	6.2	7.3	7.3	7.3
10.07.2015 12:30:10	11.9	9.7	6.1	11.9	11.8	10.7					10.07.2015 12:43:52	6.5	6.5	6.4	6.5	6.5	6.5
10.07.2015 12:30:16	13	11.3	6.5	13	13	12					10.07.2015 12:43:58	7	6.9	6.2	7	7	6.9
10.07.2015 12:30:22	14.7	12.1	8.2	14.7	14.7	13.3					10.07.2015 12:44:04	5	5	4.5	5	5	5
10.07.2015 12:30:28	22.1	14.9	7.9	22.1	21.7	16.7					10.07.2015 12:44:10	6.3	6	4.5	6.3	6.3	6.1
10.07.2015 12:30:34	28.2	13.5	6.7	33.2	26.5	15.1					10.07.2015 12:44:16	6	6	5.5	6	6	6
10.07.2015 12:30:40	19.9	12	6.2	41.5	25.7	13.3					10.07.2015 12:44:22	7.2	7.1	6.1	7.2	7.2	7.1
10.07.2015 12:30:46	12.5	9.8	6.3	12.5	12.5	11					10.07.2015 12:44:28	7	7	6.6	7	7	7
10.07.2015 12:30:52	15.8	10.9	7.7	15.8	15.7	12.3					10.07.2015 12:44:34	6.9	6.9	6	6.9	6.9	6.9
10.07.2015 12:30:58	20	16.2	8.1	20	20	17.9					10.07.2015 12:44:40	9.9	6.6	4.8	9.9	9.6	7.1
10.07.2015 12:31:04	23.2	13.3	8.2	28.2	22.4	14.5					10.07.2015 12:44:46	7.6	7.5	6.1	7.6	7.6	7.6
10.07.2015 12:31:10	25.1	11.7	6.3	25.4	23	13.5					10.07.2015 12:44:52	7.9	7.4	4.8	7.9	7.9	7.6
10.07.2015 12:31:16	16.6	11.1	6.2	16.6	16.4	12.8					10.07.2015 12:44:58	11.2	9.4	5.7	11.2	11.2	10.2
10.07.2015 12:31:22	13.5	12.4	8	13.5	13.5	12.9					10.07.2015 12:45:04	6.1	6.1	4.8	6.1	6.1	6.1
10.07.2015 12:31:28	19	12	8.1	19	18.6	13.8					10.07.2015 12:45:10	6.1	6	4.9	6.1	6.1	6
10.07.2015 12:31:34	14.5	8.5	5.6	14.5	14.3	10.5					10.07.2015 12:45:16	6.8	6.7	5.2	6.8	6.8	6.7
10.07.2015 12:31:40	15.6	11.6	6.2	15.6	15.5	13					10.07.2015 12:45:22	13.7	6	4.8	14	12.1	6.7
10.07.2015 12:31:46	18.7	11.6	6.2	18.7	18.4	13.8					10.07.2015 12:45:28	8	7	6.1	8	8	7.4
10.07.2015 12:31:52	18.6	14.9	6.7	18.6	18.6	16.5					10.07.2015 12:45:34	6.9	6.9	6.6	6.9	6.9	6.9
10.07.2015 12:31:58	22.5	13.7	6.7	22.5	22.2	16.7					10.07.2015 12:45:40	8.2	8.2	7.4	8.2	8.2	8.2
10.07.2015 12:32:04	16.2	10.5	5.8	16.2	16.1	12.7					10.07.2015 12:45:46	5.7	5.7	5.3	5.7	5.7	5.7
10.07.2015 12:32:10	16.7	14	8.8	16.7	16.6	15.2					10.07.2015 12:45:52	6.9	6.9	5.3	6.9	6.9	6.9
10.07.2015 12:32:16	24.1	16.3	9.3	24.1	24	19.1					10.07.2015 12:45:58	8.2	8.2	6.6	8.2	8.2	8.2
10.07.2015 12:32:22	20.3	10.7	6.2	20.3	20	13.2					10.07.2015 12:46:04	6	5.9	4.8	6	6	6
10.07.2015 12:32:28	14.9	11.3	7	14.9	14.8	12.6					10.07.2015 12:46:10	6.6	6.5	4.7	6.6	6.6	6.6
10.07.2015 12:32:34	18.1	10	6.7	18.1	18	13.2					10.07.2015 12:46:16	8	7.9	6.4	8	8	7.9
10.07.2015 12:32:40	20.7	12.2	8.3	20.7	19.8	13.9					10.07.2015 12:46:22	5.5	5.5	5.2	5.5	5.5	5.5
10.07.2015 12:32:46	10.3	10.2	8.2	10.3	10.3	10.2					10.07.2015 12:46:28	7.2	7.1	6.1	7.2	7.2	7.1
10.07.2015 12:32:52	16.4	13.3	6.8	16.4	16.3	14.3
drive 1	PM10	PM2.5	PM1		drive 5	PM10	PM2.5	PM1			drive 2	PM10	PM2.5	PM1		drive 6	PM10	PM2.5	PM1
Number of values	101	101	101		Number of values	95	95	95			Number of values	96	96	96		Number of values	100	100	100
Minimum	8.6	8.6	6.2		Minimum	7.3	6.1	4.6			Minimum	4.6	4.6	4.3		Minimum	3.7	3.7	3.6
25% Percentile	16.85	12.15	7		25% Percentile	12.4	8.7	5.2			25% Percentile	6.525	6.4	5.6		25% Percentile	6.1	5.925	5.025
Median	19.4	13.8	7.4		Median	15	9.8	5.7			Median	7.45	7.1	5.9		Median	6.9	6.85	5.65
75% Percentile	22.6	15.1	8.85		75% Percentile	18	11.4	6.3			75% Percentile	8.275	7.8	6.3		75% Percentile	7.6	7.4	6.3
Maximum	35.2	18.6	10.6		Maximum	32	14.5	8.3			Maximum	13.2	10.3	7.7		Maximum	11.7	9.7	7.3
Mean	20.01	13.84	7.891		Mean	15.72	10	5.897			Mean	7.541	7.219	5.924		Mean	6.904	6.702	5.592
Std. Deviation	4.815	2.195	1.165		Std. Deviation	4.89	1.812	0.9024			Std. Deviation	1.398	1.068	0.6718		Std. Deviation	1.251	1.052	0.8089
Std. Error	0.4791	0.2184	0.1159		Std. Error	0.5017	0.1859	0.09259			Std. Error	0.1426	0.109	0.06857		Std. Error	0.1251	0.1052	0.08089
Lower 95% CI of mean	19.06	13.41	7.661		Lower 95% CI of mean	14.72	9.632	5.713			Lower 95% CI of mean	7.257	7.002	5.788		Lower 95% CI of mean	6.656	6.493	5.432
Upper 95% CI of mean	20.96	14.27	8.121		Upper 95% CI of mean	16.72	10.37	6.081			Upper 95% CI of mean	7.824	7.435	6.06		Upper 95% CI of mean	7.152	6.911	5.752
Sum	2021	1398	797		Sum	1493	950.1	560.2			Sum	723.9	693	568.7		Sum	690.4	670.2	559.2
drive 3	PM10	PM2.5	PM1		drive 7	PM10	PM2.5	PM1			drive 4	PM10	PM2.5	PM1		drive 8	PM10	PM2.5	PM1
Number of values	103	103	103		Number of values	96	96	96			Number of values	92	92	92		Number of values	106	106	106
Minimum	8.1	7.6	5.2		Minimum	10.3	8.5	5.6			Minimum	3.7	3.7	3.5		Minimum	4.8	4.8	4.5
25% Percentile	14.7	10.3	5.8		25% Percentile	14.55	10.53	6.3			25% Percentile	5.1	5.1	4.325		25% Percentile	6.1	6	4.9
Median	17.4	11.5	6.3		Median	17.35	11.75	6.5			Median	5.75	5.7	4.9		Median	6.75	6.6	5.95
75% Percentile	21.1	13.4	7.7		75% Percentile	20.3	13.3	7.625			75% Percentile	6.675	6.275	5.275		75% Percentile	7.5	7.225	6.2
Maximum	31.5	16.6	9.2		Maximum	37.1	16.3	9.3			Maximum	12.4	8.3	5.7		Maximum	15	9.4	7.4
Mean	18.22	11.79	6.744		Mean	18.11	11.99	6.918			Mean	6.084	5.69	4.755		Mean	6.955	6.661	5.666
Std. Deviation	4.957	1.973	1.107		Std. Deviation	4.579	1.79	0.9332			Std. Deviation	1.483	0.8712	0.5585		Std. Deviation	1.451	0.8691	0.7181
Std. Error	0.4885	0.1944	0.109		Std. Error	0.4673	0.1827	0.09525			Std. Error	0.1547	0.09082	0.05823		Std. Error	0.1409	0.08442	0.06974
Lower 95% CI of mean	17.25	11.4	6.527		Lower 95% CI of mean	17.18	11.62	6.729			Lower 95% CI of mean	5.776	5.51	4.64		Lower 95% CI of mean	6.675	6.494	5.528
Upper 95% CI of mean	19.19	12.17	6.96		Upper 95% CI of mean	19.04	12.35	7.107			Upper 95% CI of mean	6.391	5.871	4.871		Upper 95% CI of mean	7.234	6.829	5.804
Sum	1876	1214	694.6		Sum	1739	1151	664.1			Sum	559.7	523.5	437.5		Sum	737.2	706.1	600.6

## Sheet: 09-21-15
date & time	PM10 [ug/m3]	PM2,5 [ug/m3]	PM1 [ug/m3]	Inhalable [ug/m3]	Thoracic [ug/m3]	Alveolic [ug/m3]					date & time	PM10 [ug/m3]	PM2,5 [ug/m3]	PM1 [ug/m3]	Inhalable [ug/m3]	Thoracic [ug/m3]	Alveolic [ug/m3]
21.09.2015 10:55:00	47.4	21.7	19	52.7	44.5	25.8	drive 1 (OW)				21.09.2015 11:07:30	47.3	24.3	23.6	62.3	44.8	24.9	drive 2 (CW)
21.09.2015 10:55:06	68.4	25.9	21.5	175.4	86.1	32.4					21.09.2015 11:07:36	25.4	25.3	24.2	1212.5	50.2	25.3
21.09.2015 10:55:12	57.7	29.7	23.9	62.7	55.9	36.5					21.09.2015 11:07:42	26.1	23.3	23	83.7	32.9	24.6
21.09.2015 10:55:18	48.2	27.5	22.2	110.8	53.1	30.4					21.09.2015 11:07:48	23.5	23.4	22.3	23.5	23.5	23.4
21.09.2015 10:55:24	59.2	26.8	24.2	128.6	69.9	30.6					21.09.2015 11:07:54	25.3	24.1	23.4	25.3	25.3	24.7
21.09.2015 10:55:30	56.1	32.1	22.7	56.4	53.8	37.6					21.09.2015 11:08:00	39	25	23.1	39.7	35.8	25.8
21.09.2015 10:55:36	44.1	29.8	25	49.1	43.2	32.6					21.09.2015 11:08:06	35.9	26.8	22.3	40.9	35.1	27.6
21.09.2015 10:55:42	34.3	24.5	23.6	34.6	32.6	26.1					21.09.2015 11:08:12	27.7	24.9	23.3	27.7	27.6	25.8
21.09.2015 10:55:48	39.5	28.8	25.2	39.5	39.4	33.3					21.09.2015 11:08:18	24.4	24.4	24	24.4	24.4	24.4
21.09.2015 10:55:54	49.7	36.5	26.8	54.6	48.8	39.1					21.09.2015 11:08:24	26.3	25.6	23.9	26.3	26.3	25.9
21.09.2015 10:56:00	54.8	35.7	26.5	54.8	53.4	40.4					21.09.2015 11:08:30	28.2	24.9	22.7	28.2	28.1	26
21.09.2015 10:56:06	32.1	27.6	26.4	91.2	46.3	28.8					21.09.2015 11:08:36	44	23.1	23.1	49.3	40.9	24.4
21.09.2015 10:56:12	48.8	32.8	27.4	91.3	54.8	34.6					21.09.2015 11:08:42	23.6	23.6	23.1	23.6	23.6	23.6
21.09.2015 10:56:18	47.3	33	26.3	52.3	46.2	35.2					21.09.2015 11:08:48	23.9	22.9	22.3	23.9	23.9	23.4
21.09.2015 10:56:24	44	31.4	26.5	66	48.9	33.5					21.09.2015 11:08:54	23.1	23	22.6	23.1	23.1	23.1
21.09.2015 10:56:30	38.2	33.5	27.8	38.2	38.1	35.2					21.09.2015 11:09:00	34.5	26.1	23.4	39.5	33.7	26.6
21.09.2015 10:56:36	49.2	33.7	27.5	54.1	48.1	36.3					21.09.2015 11:09:06	22.7	22.6	22	22.7	22.7	22.6
21.09.2015 10:56:42	29.3	29.1	27	29.3	29.3	29.2					21.09.2015 11:09:12	23.5	23.3	22.3	23.5	23.5	23.4
21.09.2015 10:56:48	39.1	32.1	28.3	39.1	39	34.8					21.09.2015 11:09:18	24.4	24.4	23.9	24.4	24.4	24.4
21.09.2015 10:56:54	36.8	31.6	27.1	58.4	43.4	33.4					21.09.2015 11:09:24	25.8	25.6	23.9	25.8	25.8	25.7
21.09.2015 10:57:00	35.8	29.5	26.5	35.8	35.7	32					21.09.2015 11:09:30	23.2	23.2	22.8	23.2	23.2	23.2
21.09.2015 10:57:06	38.8	32	28.5	38.8	38.4	33.7					21.09.2015 11:09:36	25.3	25.1	24.1	25.3	25.3	25.2
21.09.2015 10:57:12	33.4	33.3	30.9	33.4	33.4	33.3					21.09.2015 11:09:42	23.8	23.8	23.5	23.8	23.8	23.8
21.09.2015 10:57:18	36.5	31.1	28.2	36.5	36.4	32.8					21.09.2015 11:09:48	22.2	22.2	21.6	22.2	22.2	22.2
21.09.2015 10:57:24	50	33.5	29.9	71.6	55.5	37					21.09.2015 11:09:54	23.3	23.3	23.1	23.3	23.3	23.3
21.09.2015 10:57:30	56.1	36.9	29.8	66	54.4	39					21.09.2015 11:10:00	25.5	24.8	22.8	25.5	25.5	25.1
21.09.2015 10:57:36	46.5	32.9	28.8	51.5	45.5	35					21.09.2015 11:10:06	23.9	23.9	23.2	23.9	23.9	23.9
21.09.2015 10:57:42	40.4	33.8	29.3	40.4	40	35.7					21.09.2015 11:10:12	23.9	23.8	22.2	23.9	23.9	23.8
21.09.2015 10:57:48	41.4	35.1	27.6	41.4	41.3	37.6					21.09.2015 11:10:18	27	24.2	22.9	27	27	25.1
21.09.2015 10:57:54	36.7	30.1	28	36.7	35.9	31.3					21.09.2015 11:10:24	26.9	24.6	23	26.9	26.8	25.2
21.09.2015 10:58:00	35.8	32.7	27.9	35.8	35.8	34					21.09.2015 11:10:30	23.7	23.7	23.5	23.7	23.7	23.7
21.09.2015 10:58:06	42.2	33.4	27	42.2	42.1	36.6					21.09.2015 11:10:36	25.9	24.8	23.5	25.9	25.9	25.3
21.09.2015 10:58:12	36.3	30.7	27.6	36.3	36	32.2					21.09.2015 11:10:42	22.5	22.5	21.8	22.5	22.5	22.5
21.09.2015 10:58:18	45.1	30	28	149.7	49.3	32.5					21.09.2015 11:10:48	33.2	23.9	23.4	38.2	32.3	24.5
21.09.2015 10:58:24	39.8	30.2	27.3	39.8	38.8	32					21.09.2015 11:10:54	22.4	22.4	21.9	22.4	22.4	22.4
21.09.2015 10:58:30	44.5	31.5	27.5	44.8	42.7	33.8					21.09.2015 11:11:00	21.5	21.5	21.4	21.5	21.5	21.5
21.09.2015 10:58:36	34.5	32.5	27.8	34.5	34.5	33.4					21.09.2015 11:11:06	22.8	21.9	21.3	204.7	25.9	22.3
21.09.2015 10:58:42	42.9	34.2	27.8	42.9	42.8	37.7					21.09.2015 11:11:12	22	22	21.7	22	22	22
21.09.2015 10:58:48	36.4	32.1	28.1	36.4	36.4	33.7					21.09.2015 11:11:18	25.1	23.2	21.9	25.1	25	23.7
21.09.2015 10:58:54	37.7	32.4	27.7	37.7	37.6	34.4					21.09.2015 11:11:24	23.4	23.2	22.4	23.4	23.4	23.3
21.09.2015 10:59:00	38.5	33.7	28.3	38.5	38.4	35.5					21.09.2015 11:11:30	37.4	23.9	22.6	38.1	34.1	24.4
21.09.2015 10:59:06	46.1	32.4	28	46.5	44.2	34.8					21.09.2015 11:11:36	21.8	21.7	20.8	21.8	21.8	21.7
21.09.2015 10:59:12	44.7	32.6	27.5	44.7	43.6	35.2					21.09.2015 11:11:42	22	22	21.9	22	22	22
21.09.2015 10:59:18	43.6	34.9	27.9	65.2	49.9	37.3					21.09.2015 11:11:48	21.2	21.2	20.9	21.2	21.2	21.2
21.09.2015 10:59:24	36	31.6	26.2	36	36	33.6					21.09.2015 11:11:54	22.2	22.1	21.3	22.2	22.2	22.1
21.09.2015 10:59:30	41	29.5	26.8	41	40.2	31.9					21.09.2015 11:12:00	23	23	22.7	23	23	23
21.09.2015 10:59:36	37.1	32.1	26.6	37.1	37	34.3					21.09.2015 11:12:06	22.3	22.3	21.6	22.3	22.3	22.2
21.09.2015 10:59:42	40.1	35	27.9	40.1	40	36.5					21.09.2015 11:12:12	23.2	23.2	22.4	23.2	23.2	23.2
21.09.2015 10:59:48	42.4	29.6	26.5	42.7	40.6	32.2					21.09.2015 11:12:18	22.8	22.8	22.6	22.8	22.8	22.8
21.09.2015 10:59:54	42.3	32.5	27.4	42.3	41.4	34.8					21.09.2015 11:12:24	21.8	21.8	21.3	21.8	21.8	21.8
21.09.2015 11:00:00	39.6	33.7	27.7	39.6	39.6	35.9					21.09.2015 11:12:30	22.6	22.6	21.6	22.6	22.6	22.6
21.09.2015 11:00:06	43.2	32.6	26.4	43.2	42.3	35.6					21.09.2015 11:12:36	24	22.8	21.3	24	24	23.3
21.09.2015 11:00:12	47.7	32.1	26.2	48.4	44.4	33.6					21.09.2015 11:12:42	22	22	21.6	22	22	22
21.09.2015 11:00:18	29.1	29	26.7	29.1	29.1	29					21.09.2015 11:12:48	23.5	23.4	22.6	23.5	23.5	23.5
21.09.2015 11:00:24	36.1	29.5	26.6	36.1	35.9	31.7					21.09.2015 11:12:54	22.8	22.7	21.6	22.8	22.8	22.8
21.09.2015 11:00:30	42.3	34	26.9	79.8	49.6	36.4					21.09.2015 11:13:00	22.9	22.7	21.7	22.9	22.9	22.8
21.09.2015 11:00:36	51.8	30.8	25.8	52.1	49.5	34.9					21.09.2015 11:13:06	22.6	22.6	22.3	22.6	22.6	22.6
21.09.2015 11:00:42	32.8	30.3	26.7	32.8	32.7	31.1					21.09.2015 11:13:12	22	22	21.5	22	22	22
21.09.2015 11:00:48	40.5	32.2	27.9	40.5	40.1	34.5					21.09.2015 11:13:18	22	21.9	20.7	22	22	22
21.09.2015 11:00:54	28.3	28.1	26.6	28.3	28.3	28.2					21.09.2015 11:13:24	22.1	22.1	21.9	22.1	22.1	22.1
21.09.2015 11:01:00	48.6	26.9	25.8	898.2	69.8	27.9					21.09.2015 11:13:30	29.1	21.9	20.8	29.1	28.2	23
21.09.2015 11:01:06	40.2	35.5	27.3	40.2	40.1	37.2					21.09.2015 11:13:36	21.7	21.7	21	21.7	21.7	21.7
21.09.2015 11:01:12	65.4	29.1	26.4	71	60.4	33.4					21.09.2015 11:13:42	21.8	21.8	21.3	21.8	21.8	21.8
21.09.2015 11:01:18	40	34.4	27.2	40	40	36.9					21.09.2015 11:13:48	22.3	22.2	21.6	22.3	22.3	22.2
21.09.2015 11:01:24	39.9	32.4	26.8	39.9	39.5	34.7					21.09.2015 11:13:54	22.8	22.8	22.7	22.8	22.8	22.8
21.09.2015 11:01:30	42.2	33	26.3	42.2	41.3	35					21.09.2015 11:14:00	22	22	20.9	22	22	22
21.09.2015 11:01:36	43.4	30.2	25.8	164.6	54.1	32.9					21.09.2015 11:14:06	23.1	23.1	22.5	23.1	23.1	23.1
21.09.2015 11:01:42	44	34.5	26.4	44	43.6	37.4					21.09.2015 11:14:12	22.9	22.6	21.4	22.9	22.9	22.7
21.09.2015 11:01:48	36.1	32.4	26.4	36.1	36	33.6					21.09.2015 11:14:18	22.9	22.6	21.3	22.9	22.9	22.7
21.09.2015 11:01:54	43.9	29.1	27.4	43.9	42.8	32.5					21.09.2015 11:14:24	22.9	22.9	22.4	22.9	22.9	22.9
21.09.2015 11:02:00	37.4	33.2	27.5	37.4	37.4	35.1					21.09.2015 11:14:30	22.1	22.1	21.7	22.1	22.1	22.1
21.09.2015 11:02:06	40	32.6	27.4	40	39.2	34.2					21.09.2015 11:14:36	22.6	22.6	22.4	22.6	22.6	22.6
21.09.2015 11:02:12	36	33.2	28.9	36	36	34.4					21.09.2015 11:14:42	21.7	21.7	21.5	21.7	21.7	21.7
21.09.2015 11:02:18	50	33	27.8	50	47.6	35.3					21.09.2015 11:14:48	21.2	21.2	20.8	21.2	21.2	21.2
21.09.2015 11:02:24	34.1	30.5	27	34.1	34	32.1					21.09.2015 11:14:54	25.3	24.6	22.8	62.8	33	25
21.09.2015 11:02:30	37.6	33.8	28.2	37.6	37.5	35.5					21.09.2015 11:15:00	25.4	24.9	23	25.4	25.4	25.1
21.09.2015 11:02:36	36.7	32.1	27.7	36.7	36.4	33.2					21.09.2015 11:15:06	22.8	22.8	22.7	22.8	22.8	22.8
21.09.2015 11:02:42	51.5	31	27.3	51.9	48.9	34.5					21.09.2015 11:15:12	23.5	23	21.6	23.5	23.5	23.2
21.09.2015 11:02:48	42.7	35.2	29	42.7	42.3	37.1					21.09.2015 11:15:18	22.6	22.6	22.2	22.6	22.6	22.6
21.09.2015 11:02:54	40.2	35	27.7	40.2	40.1	36.9					21.09.2015 11:15:24	21.8	21.8	21.6	21.8	21.8	21.8
21.09.2015 11:03:00	45.6	30.3	27.7	45.9	43	31.9					21.09.2015 11:15:30	23	23	22.6	23	23	23
21.09.2015 11:03:06	42	32.4	28.1	42.3	40.3	33.9					21.09.2015 11:15:36	24.1	24.1	23.7	24.1	24.1	24.1
21.09.2015 11:03:12	30.4	30.2	28.1	30.4	30.4	30.3					21.09.2015 11:15:42	22.9	22.9	22.3	22.9	22.9	22.9
21.09.2015 11:03:18	45.5	31.6	28.5	227.7	46.8	34.4					21.09.2015 11:15:48	23.6	23.6	23.4	23.6	23.6	23.6
21.09.2015 11:03:24	45.2	34.6	28.7	45.2	44.4	37.2					21.09.2015 11:15:54	25.6	23.7	22.4	25.6	25.5	24.2
21.09.2015 11:03:30	43.2	35.4	28.2	64.8	49.7	37.7					21.09.2015 11:16:00	24.2	24.1	23.3	24.2	24.2	24.1
21.09.2015 11:03:36	40.2	31.3	28.5	40.2	39.3	33.2					21.09.2015 11:16:06	24.1	24.1	23.5	24.1	24.1	24.1
21.09.2015 11:03:42	38.8	35.2	29.1	38.8	38.8	36.8					21.09.2015 11:16:12	26.2	24.2	22.8	26.2	26.2	25.1
21.09.2015 11:03:48	41.1	31.7	28.4	41.1	40.6	34.1					21.09.2015 11:16:18	23.5	23.4	22.7	23.5	23.5	23.4
21.09.2015 11:03:54	37.3	32.4	28.2	95	44.1	33.8					21.09.2015 11:16:24	27.2	25.8	23.5	48.8	33.8	25.9
21.09.2015 11:04:00	54.7	35.1	28.3	59.7	53	38.2					21.09.2015 11:16:30	29	24.4	23.6	29	28.2	24.7
21.09.2015 11:04:06	37.3	33.6	28.5	37.3	37.3	35.2					21.09.2015 11:16:36	23.7	23.6	22.6	23.7	23.7	23.7
21.09.2015 11:04:12	34.9	33	29.1	34.9	34.9	33.9					21.09.2015 11:16:42	24.7	24.4	22.9	24.7	24.7	24.6
21.09.2015 11:04:18	48.6	31.3	29.8	53.6	47.1	33.8					21.09.2015 11:16:48	28.8	25.3	24	28.8	28.5	25.8
21.09.2015 11:18:12	57.5	26.3	23.5	126.9	67.8	28.2	drive 3 (OW)				21.09.2015 11:16:54	24.1	24.1	23.7	24.1	24.1	24.1
21.09.2015 11:18:18	56.4	26.6	26.2	67	51.4	27.6					21.09.2015 11:17:00	23.8	23.8	23.5	23.8	23.8	23.8
21.09.2015 11:18:24	40.7	32.5	27.2	222.6	43.6	35.1					21.09.2015 11:31:18	21.3	21.3	21.3	21.3	21.3	21.3	drive 4 (CW)
21.09.2015 11:18:30	31.7	26.8	24.1	31.7	31.6	28.6					21.09.2015 11:31:24	21.9	21.9	21.9	21.9	21.9	21.9
21.09.2015 11:18:36	50.9	26.5	25.8	56.6	46.5	27.7					21.09.2015 11:31:30	21.7	21.7	21.5	21.7	21.7	21.7
21.09.2015 11:18:42	44.6	29.7	27.3	66.2	49.5	32.1					21.09.2015 11:31:36	21.6	21.6	21.3	21.6	21.6	21.6
21.09.2015 11:18:48	38.7	29.4	26.6	43.7	37.9	30.3					21.09.2015 11:31:42	23.3	22.9	21.4	23.3	23.3	23.1
21.09.2015 11:18:54	33	29.1	27.2	54.6	39.5	30					21.09.2015 11:31:48	21.6	21.6	21	21.6	21.6	21.6
21.09.2015 11:19:00	32.1	28.6	27.4	32.1	32.1	30.2					21.09.2015 11:31:54	22.8	22.8	22.6	22.8	22.8	22.8
21.09.2015 11:19:06	43.9	30.4	27	106.5	49.8	32.5					21.09.2015 11:32:00	31.2	25.3	23.5	31.2	30.8	26.6
21.09.2015 11:19:12	42.6	34.3	28.2	64.2	49	36.8					21.09.2015 11:32:06	34.1	21.7	20.4	34.5	32.1	23.1
21.09.2015 11:19:18	52.1	31.4	27.9	296.9	58.8	32.9					21.09.2015 11:32:12	23	22.9	22.3	23	23	23
21.09.2015 11:19:24	50.7	32.8	28.3	55.7	48.3	34.1					21.09.2015 11:32:18	26.2	23.6	22.4	69.4	39.4	23.8
21.09.2015 11:19:30	44.1	32.4	29.2	44.1	43.6	35.9					21.09.2015 11:32:24	22.3	22.3	22	22.3	22.3	22.3
21.09.2015 11:19:36	40.8	32.7	28.5	40.8	40.6	35.2					21.09.2015 11:32:30	20.9	20.8	20.4	20.9	20.9	20.8
21.09.2015 11:19:42	36.3	34	28.8	36.3	36.3	35					21.09.2015 11:32:36	22	22	21.1	22	22	22
21.09.2015 11:19:48	47.7	33.1	29.5	48.4	44.5	34.1					21.09.2015 11:32:42	21.8	21.7	21.2	21.8	21.8	21.7
21.09.2015 11:19:54	51.2	36	30.1	77.8	56.6	37.7					21.09.2015 11:32:48	24.7	23.4	21.7	24.7	24.7	24
21.09.2015 11:20:00	48.4	37.2	28.6	48.4	47.5	40.2					21.09.2015 11:32:54	29.8	22.8	21.4	30.1	28.2	23.2
21.09.2015 11:20:06	51.5	37.7	33.7	51.9	49.5	39.8					21.09.2015 11:33:00	21	21	20.8	21	21	21
21.09.2015 11:20:12	45.7	36.7	31.4	45.7	44.9	39					21.09.2015 11:33:06	21.7	21.7	21.6	21.7	21.7	21.7
21.09.2015 11:20:18	44.7	36.2	31	44.7	44.6	39.6					21.09.2015 11:33:12	22.6	22.5	21.8	22.6	22.6	22.5
21.09.2015 11:20:24	46.7	36.1	30	46.7	46.2	39.5					21.09.2015 11:33:18	21.5	21.5	21.2	21.5	21.5	21.5
21.09.2015 11:20:30	50.7	36.1	29.6	50.7	49.1	38.8					21.09.2015 11:33:24	23	22.8	21.8	23	23	22.9
21.09.2015 11:20:36	45.9	35.5	29.7	46.2	44.2	37					21.09.2015 11:33:30	23.1	23.1	22.7	23.1	23.1	23.1
21.09.2015 11:20:42	51.3	38.4	31.2	56.3	50.4	40.9					21.09.2015 11:33:36	24	24	23.3	24	24	24
21.09.2015 11:20:48	43.7	34.1	29.2	43.7	43.3	37					21.09.2015 11:33:42	21.8	21.8	21.8	21.8	21.8	21.8
21.09.2015 11:20:54	42.1	38.1	30.3	42.1	42.1	39.9					21.09.2015 11:33:48	22.1	22.1	21.8	22.1	22.1	22.1
21.09.2015 11:21:00	43.9	36.8	30.5	43.9	43.8	39.2					21.09.2015 11:33:54	22.2	22.2	21.9	22.2	22.2	22.2
21.09.2015 11:21:06	37.2	32.5	29.5	37.2	37.1	34.3					21.09.2015 11:34:00	21.8	21.8	21.6	21.8	21.8	21.8
21.09.2015 11:21:12	38.6	30.8	28	60.2	45.1	33.5					21.09.2015 11:34:06	23.7	23.3	22.5	23.7	23.7	23.5
21.09.2015 11:21:18	47.8	34	28.5	47.8	46.6	37					21.09.2015 11:34:12	22.4	22.4	22.4	22.4	22.4	22.4
21.09.2015 11:21:24	41.8	34.9	29.6	41.8	41.7	37.6					21.09.2015 11:34:18	23	22.8	21.9	23	23	22.9
21.09.2015 11:21:30	36.6	33.4	27.9	36.6	36.5	34.8					21.09.2015 11:34:24	23.3	23.2	22.2	23.3	23.3	23.3
21.09.2015 11:21:36	48.6	35.2	29.4	49	46.9	37.7					21.09.2015 11:34:30	22.6	22.6	22	22.6	22.6	22.6
21.09.2015 11:21:42	45.9	35.4	28.9	45.9	45.5	38.3					21.09.2015 11:34:36	29.5	21.8	21.1	34.5	28.7	22
21.09.2015 11:21:48	52.7	36.1	29.9	53	50.6	39.4					21.09.2015 11:34:42	21.6	21.6	21.1	21.6	21.6	21.6
21.09.2015 11:21:54	40.7	32.3	27.9	40.7	39.9	34.4					21.09.2015 11:34:48	21.4	21.4	21.3	21.4	21.4	21.4
21.09.2015 11:22:00	37.7	32.1	27.9	37.7	37.6	34.6					21.09.2015 11:34:54	23.4	23.1	21.3	60.9	31.1	23.2
21.09.2015 11:22:06	37.6	33.3	28.8	37.6	37.5	34.9					21.09.2015 11:35:00	21.4	21.4	21	21.4	21.4	21.4
21.09.2015 11:22:12	41.4	37.4	29.9	41.4	41.4	39.2					21.09.2015 11:35:06	24.3	24.2	22.7	24.3	24.3	24.2
21.09.2015 11:22:18	45.8	33.4	28.5	46.2	44.1	35.8					21.09.2015 11:35:12	22.2	22.2	21.8	22.2	22.2	22.1
21.09.2015 11:22:24	41.8	33.9	28.9	63.4	48	35.6					21.09.2015 11:35:18	23.3	23.2	22.3	23.3	23.3	23.3
21.09.2015 11:22:30	41.1	33.9	28.8	41.1	40.8	36.1					21.09.2015 11:35:24	22.1	22.1	21.8	22.1	22.1	22.1
21.09.2015 11:22:36	36	32.3	29.4	36	35.9	33.6					21.09.2015 11:35:30	25.7	23	22.1	25.7	25.6	23.8
21.09.2015 11:22:42	41.8	35.2	31	41.8	41.7	37.7					21.09.2015 11:35:36	21	21	21	21	21	21
21.09.2015 11:22:48	40.6	33.9	28.9	40.6	40.4	35.8					21.09.2015 11:35:42	22.4	22.4	21.7	22.4	22.4	22.4
21.09.2015 11:22:54	38.1	34	29.3	38.1	38.1	35.5					21.09.2015 11:35:48	23.2	23.2	23	23.2	23.2	23.2
21.09.2015 11:23:00	36.8	34.3	29.8	36.8	36.7	35.4					21.09.2015 11:35:54	23	23	22.8	23	23	23
21.09.2015 11:23:06	35.8	32.9	29.9	35.8	35.8	34.2					21.09.2015 11:36:00	24	23.7	22.7	24	24	23.8
21.09.2015 11:23:12	36.4	32.3	29.5	36.4	36.4	33.8					21.09.2015 11:36:06	23.5	23.3	22.4	23.5	23.5	23.4
21.09.2015 11:23:18	40.4	33.6	29.4	40.4	40.3	36.2					21.09.2015 11:36:12	24	23.9	23.3	24	24	24
21.09.2015 11:23:24	38.6	34.8	29.8	38.6	38.6	36.5					21.09.2015 11:36:18	24.2	24.2	23.3	24.2	24.2	24.2
21.09.2015 11:23:30	39.7	32.4	29.2	39.7	38.9	33.9					21.09.2015 11:36:24	25	24.8	23.1	25	25	24.9
21.09.2015 11:23:36	45.1	35.6	28.8	45.1	44.7	38.4					21.09.2015 11:36:30	24.2	24.1	23	24.2	24.2	24.2
21.09.2015 11:23:42	39.5	37.3	29.9	39.5	39.5	38.2					21.09.2015 11:36:36	23.3	23.3	23.2	23.3	23.3	23.3
21.09.2015 11:23:48	45.3	34.2	30.5	45.7	43.7	36.4					21.09.2015 11:36:42	24.1	24.1	23.7	24.1	24.1	24.1
21.09.2015 11:23:54	36.2	31.5	29.4	36.2	36	32.9					21.09.2015 11:36:48	24.4	24.3	23.4	24.4	24.4	24.3
21.09.2015 11:24:00	33.6	30.1	28.5	33.6	33.6	31.6					21.09.2015 11:36:54	24.9	24.8	23.7	24.9	24.9	24.8
21.09.2015 11:24:06	39.6	33.1	30.2	39.6	39.5	35.3					21.09.2015 11:37:00	24.7	24.7	24.6	24.7	24.7	24.7
21.09.2015 11:24:12	41.3	33.5	29.5	41.3	41.1	36.2					21.09.2015 11:37:06	24.1	24.1	23.7	24.1	24.1	24.1
21.09.2015 11:24:18	37.5	34.1	29.9	37.5	37.5	35.6					21.09.2015 11:37:12	26.2	26.1	25.1	26.2	26.2	26.2
21.09.2015 11:24:24	35.5	32.7	29.1	35.5	35.4	33.9					21.09.2015 11:37:18	24.2	24.1	23.3	24.2	24.2	24.1
21.09.2015 11:24:30	38.9	33.4	29.4	38.9	38.8	35.8					21.09.2015 11:37:24	23.3	23.3	23.3	23.3	23.3	23.3
21.09.2015 11:24:36	49.5	34.2	31.4	50.2	46.2	35.6					21.09.2015 11:37:30	25.2	24.9	23.2	25.2	25.2	25
21.09.2015 11:24:42	48.8	33.8	29.8	49.1	47	37					21.09.2015 11:37:36	24.1	24.1	23.6	24.1	24.1	24.1
21.09.2015 11:24:48	43	38	29.9	43	42.9	39.9					21.09.2015 11:37:42	24.9	24.8	24	24.9	24.9	24.8
21.09.2015 11:24:54	38.9	33.2	29.4	38.9	38.8	35					21.09.2015 11:37:48	24.5	24.4	22.8	24.5	24.5	24.4
21.09.2015 11:25:00	38.8	32.6	30.1	38.8	38.4	34.3					21.09.2015 11:37:54	24	23.8	23.1	24	24	23.9
21.09.2015 11:25:06	45.3	35.4	30.2	45.3	45	38.4					21.09.2015 11:38:00	24.4	24.4	23.5	24.4	24.4	24.4
21.09.2015 11:25:12	44.9	33.7	30.1	49.9	44	35.1					21.09.2015 11:38:06	23.7	23.7	23.7	23.7	23.7	23.7
21.09.2015 11:25:18	43.4	34.1	30.3	43.4	43.2	37.2					21.09.2015 11:38:12	25.4	25.3	24.6	25.4	25.4	25.3
21.09.2015 11:25:24	37.1	33.4	30.2	37.1	37.1	35					21.09.2015 11:38:18	25.2	25	24.2	25.2	25.2	25.1
21.09.2015 11:25:30	38.9	35.1	30.8	38.9	38.8	36.4					21.09.2015 11:38:24	23.8	23.8	23.3	23.8	23.8	23.8
21.09.2015 11:25:36	37.4	33.4	31	37.4	37.3	34.8					21.09.2015 11:38:30	25.1	25.1	24.7	25.1	25.1	25.1
21.09.2015 11:25:42	37.8	35.8	31.1	37.8	37.8	36.7					21.09.2015 11:38:36	26.9	25.9	24.8	26.9	26.9	26.4
21.09.2015 11:25:48	55.3	36.3	31.5	60.3	54.2	40.5					21.09.2015 11:38:42	30.8	24.1	23.4	31.2	29.2	24.4
21.09.2015 11:25:54	40.4	32.2	28	40.4	39.9	34.1					21.09.2015 11:38:48	25	24.8	22.9	25	25	24.9
21.09.2015 11:26:00	37.5	33.9	29.8	37.5	37.5	35.5					21.09.2015 11:38:54	23.3	23.3	23.1	23.3	23.3	23.3
21.09.2015 11:26:06	40	30.3	26.3	40	39.3	32.2					21.09.2015 11:39:00	23.4	23.4	22.9	23.4	23.4	23.4
21.09.2015 11:26:12	42.4	36.2	29.1	42.4	42.3	38.5					21.09.2015 11:39:06	23.6	23.5	22.4	23.6	23.6	23.6
21.09.2015 11:26:18	33.7	33.4	30.2	33.7	33.7	33.5					21.09.2015 11:39:12	23.2	23.1	22.2	23.2	23.2	23.2
21.09.2015 11:26:24	34.4	33.1	29.2	34.4	34.4	33.6					21.09.2015 11:39:18	23	23	22.2	23	23	23
21.09.2015 11:26:30	46.4	38.1	31.6	46.4	45.5	39.7					21.09.2015 11:39:24	22.9	22.9	22.3	22.9	22.9	22.9
21.09.2015 11:26:36	37.7	33.8	30.1	37.7	37.7	35.5					21.09.2015 11:39:30	21.1	21.1	21	21.1	21.1	21.1
21.09.2015 11:26:42	44.6	31.9	28.8	49.6	43.6	33.6					21.09.2015 11:39:36	21.9	21.8	21.3	21.9	21.9	21.9
21.09.2015 11:26:48	37	33.4	29.1	37	37	35.1					21.09.2015 11:39:42	20.5	20.5	20.3	20.5	20.5	20.5
21.09.2015 11:26:54	39.1	32.5	28.3	39.1	38.7	34.4					21.09.2015 11:39:48	22.4	21.9	20.3	22.4	22.4	22.1
21.09.2015 11:27:00	32.8	30.7	29.1	32.8	32.7	31.2					21.09.2015 11:39:54	21.2	21.1	20.3	21.2	21.2	21.1
21.09.2015 11:27:06	36.2	31.8	28.7	36.2	36.1	33.4					21.09.2015 11:40:00	21.5	21	19.8	21.5	21.5	21.2
21.09.2015 11:27:12	41	37.1	31.1	41	41	38.8					21.09.2015 11:40:06	20.7	20.7	20.6	20.7	20.7	20.7
21.09.2015 11:27:18	41.6	35.5	30.5	41.6	41.2	37.1					21.09.2015 11:40:12	20	19.9	19.5	20	20	19.9
21.09.2015 11:27:24	44.7	37.9	31.9	44.7	44.5	40.2					21.09.2015 11:40:18	18.9	18.9	18.7	18.9	18.9	18.9
21.09.2015 11:27:30	48.5	34.6	30.7	48.5	46.8	36.6					21.09.2015 11:40:24	21.7	21.2	19.4	21.7	21.7	21.4
21.09.2015 11:27:36	37.8	35.2	31.3	37.8	37.7	36.3					21.09.2015 11:40:30	20.4	20.4	20.2	20.4	20.4	20.4
21.09.2015 11:27:42	39.9	35.4	29.6	39.9	39.9	37.4					21.09.2015 11:40:36	21.5	21.2	20.5	21.5	21.5	21.3
21.09.2015 11:27:48	37.9	34.3	30.3	59.5	44.5	35.4					21.09.2015 11:40:42	19.5	19.5	19.1	19.5	19.5	19.5
21.09.2015 11:27:54	36.1	31.8	30.1	36.1	36	33.4					21.09.2015 11:40:48	19.1	19.1	19	19.1	19.1	19.1
21.09.2015 11:42:06	24.8	20.7	18.1	24.8	24.7	22.2	drive 5 (OW)				21.09.2015 11:40:54	18.7	18.7	18.7	18.7	18.7	18.7
21.09.2015 11:42:12	26.5	20.9	18.6	85.7	40.5	21.9					21.09.2015 11:41:00	19.4	19.4	19.2	19.4	19.4	19.4
21.09.2015 11:42:18	37.9	22.4	19	75.8	43.2	24.9					21.09.2015 11:55:06	18.4	18.4	18.4	18.4	18.4	18.4	drive 6 (CW)
21.09.2015 11:42:24	20.6	20.6	19.8	20.6	20.6	20.6					21.09.2015 11:55:12	23.6	19.3	17.6	23.6	23.6	20.9
21.09.2015 11:42:30	32.8	21.5	19.7	33.2	31.1	23.1					21.09.2015 11:55:18	30.5	18.9	18	88.5	35.6	20.6
21.09.2015 11:42:36	35.6	25.2	20.6	36	34	27.1					21.09.2015 11:55:24	17.7	17.7	17.5	17.7	17.7	17.7
21.09.2015 11:42:42	28.7	21.5	19	28.7	28.2	23					21.09.2015 11:55:30	22.2	19.4	18.4	22.2	22.1	20.6
21.09.2015 11:42:48	28.6	22.6	20.2	28.6	28.5	24.6					21.09.2015 11:55:36	19.6	17.4	16.8	19.6	19.6	18
21.09.2015 11:42:54	32.1	24.1	20.1	111.3	45.4	26.1					21.09.2015 11:55:42	35.5	17.4	17.3	35.5	32.8	18.9
21.09.2015 11:43:00	27	24.5	20.5	27	26.9	25.6					21.09.2015 11:55:48	21	18.7	17.5	21	21	19.7
21.09.2015 11:43:06	33	22.7	20.8	38	32.1	23.7					21.09.2015 11:55:54	17.7	17.7	17.6	17.7	17.7	17.7
21.09.2015 11:43:12	30.9	26	20.6	30.9	30.8	27.8					21.09.2015 11:56:00	24	18.5	16.6	24	23.2	19.2
21.09.2015 11:43:18	37.3	28.6	21.2	37.3	37.2	32.1					21.09.2015 11:56:06	17	17	16.9	17	17	17
21.09.2015 11:43:24	25.5	24.7	21.8	25.5	25.5	25.1					21.09.2015 11:56:12	21.2	18.2	17.5	21.2	21.1	19.2
21.09.2015 11:43:30	27.6	25.3	21.2	27.6	27.5	25.9					21.09.2015 11:56:18	25	18	17.4	25.4	23.4	18.4
21.09.2015 11:43:36	33.4	25.5	21.9	33.4	32.6	27.3					21.09.2015 11:56:24	18.4	18.2	17.5	18.4	18.4	18.3
21.09.2015 11:43:42	29.5	25.7	22	29.5	29.4	27					21.09.2015 11:56:30	19.6	18.9	17.4	19.6	19.6	19.2
21.09.2015 11:43:48	28.3	26.6	22.8	28.3	28.3	27.3					21.09.2015 11:56:36	26.3	18.3	17	48.3	31.3	18.7
21.09.2015 11:43:54	35.6	24.9	22.2	40.6	34.8	26.4					21.09.2015 11:56:42	19.5	19.5	18.2	19.5	19.5	19.5
21.09.2015 11:44:00	35.7	24.4	22.1	40.7	34.9	26.2					21.09.2015 11:56:48	21.3	18.8	18	21.3	21.3	19.6
21.09.2015 11:44:06	37.4	29.4	22.5	37.4	36.5	30.9					21.09.2015 11:56:54	34.8	19.2	17.9	44.8	33.1	19.7
21.09.2015 11:44:12	28.9	26.2	23.6	28.9	28.8	27					21.09.2015 11:57:00	20.3	19.7	18.3	20.3	20.3	19.9
21.09.2015 11:44:18	29.4	24.4	22.7	67	37	25.9					21.09.2015 11:57:06	49.3	17.6	17.3	55.3	42.8	18.5
21.09.2015 11:44:24	30.7	27.5	22.1	52.3	37.3	28.4					21.09.2015 11:57:12	27.7	18.9	16.8	28.1	26	19.7
21.09.2015 11:44:30	49	24.3	22.7	54.7	44.8	26.3					21.09.2015 11:57:18	17.7	17.5	16.7	17.7	17.7	17.6
21.09.2015 11:44:36	31.6	27.5	21.9	31.6	31.6	29.3					21.09.2015 11:57:24	17.6	17.6	17.4	17.6	17.6	17.6
21.09.2015 11:44:42	38.9	26.5	22.8	60.8	43.7	28.1					21.09.2015 11:57:30	18.9	18.7	17.8	18.9	18.9	18.8
21.09.2015 11:44:48	28.1	26.9	22.7	28.1	28.1	27.4					21.09.2015 11:57:36	18.7	18.4	17.6	18.7	18.7	18.5
21.09.2015 11:44:54	32	27.8	22.9	32	31.9	29.3					21.09.2015 11:57:42	20	19.5	17.1	20	20	19.7
21.09.2015 11:45:00	39.5	26.1	22.7	44.5	38.6	28.5					21.09.2015 11:57:48	17.5	17.5	17.4	17.5	17.5	17.5
21.09.2015 11:45:06	30.1	24.7	22.7	30.1	29.9	26.4					21.09.2015 11:57:54	18.1	17.9	16.9	18.1	18.1	18
21.09.2015 11:45:12	31.6	28.1	22.3	31.6	31.5	29.6					21.09.2015 11:58:00	16.4	16.4	16.3	16.4	16.4	16.4
21.09.2015 11:45:18	32	26.5	21.5	32	31.6	27.9					21.09.2015 11:58:06	17.1	17.1	16.6	17.1	17.1	17.1
21.09.2015 11:45:24	34.4	24.7	22.2	34.7	32.7	26.3					21.09.2015 11:58:12	16.6	16.6	16.3	16.6	16.6	16.6
21.09.2015 11:45:30	44.3	25.2	23.2	54.3	42.6	26.9					21.09.2015 11:58:18	18.1	18.1	17.7	18.1	18.1	18.1
21.09.2015 11:45:36	51.6	26.2	22.5	73.9	54	29.1					21.09.2015 11:58:24	17.9	17.8	16.6	17.9	17.9	17.8
21.09.2015 11:45:42	44.4	27.5	22.4	44.8	42.4	30.9					21.09.2015 11:58:30	17.4	17.4	17.1	17.4	17.4	17.4
21.09.2015 11:45:48	31.7	28.7	23.5	31.7	31.7	30					21.09.2015 11:58:36	17.4	17.4	17	17.4	17.4	17.4
21.09.2015 11:45:54	55.6	25.9	22.8	61.3	51.1	29.1					21.09.2015 11:58:42	18.2	18.2	18.1	18.2	18.2	18.2
21.09.2015 11:46:00	43.6	26.6	22.3	53.5	41.9	27.7					21.09.2015 11:58:48	19.1	18.6	17.2	19.1	19.1	18.8
21.09.2015 11:46:06	40.5	28.9	23.5	40.8	38.8	31.3					21.09.2015 11:58:54	19.3	19	18.1	19.3	19.3	19.1
21.09.2015 11:46:12	36.8	25.6	22.4	41.8	35.9	27					21.09.2015 11:59:00	25	17.3	16.2	30	24.2	17.5
21.09.2015 11:46:18	32	26.8	22.9	32	31.7	28.1					21.09.2015 11:59:06	20.4	20	18.3	20.4	20.4	20.2
21.09.2015 11:46:24	30	28	24.5	30	30	28.9					21.09.2015 11:59:12	17.3	17.3	17	17.3	17.3	17.3
21.09.2015 11:46:30	37.5	27.9	24.4	75.4	43.6	29.5					21.09.2015 11:59:18	19.1	18.9	17.9	19.1	19.1	19
21.09.2015 11:46:36	41.7	26.5	23.5	42	39.2	28.5					21.09.2015 11:59:24	17.4	17.4	16.8	17.4	17.4	17.4
21.09.2015 11:46:42	34.8	26.4	22.6	34.8	34.6	29.4					21.09.2015 11:59:30	19	18.8	17.8	19	19	18.9
21.09.2015 11:46:48	38.5	31.2	25.4	38.5	38.3	33.7					21.09.2015 11:59:36	18.5	18.5	18.1	18.5	18.5	18.5
21.09.2015 11:46:54	29.9	26.5	24	29.9	29.8	28					21.09.2015 11:59:42	17.2	17.1	16.6	17.2	17.2	17.2
21.09.2015 11:47:00	35.7	28.5	25.1	35.7	35.5	31					21.09.2015 11:59:48	18.5	18.5	17.7	18.5	18.5	18.5
21.09.2015 11:47:06	36.3	27.4	23.7	36.3	35.4	29.3					21.09.2015 11:59:54	18	17.9	17.5	18	18	17.9
21.09.2015 11:47:12	36.9	27.1	24.4	36.9	36.5	29.8					21.09.2015 12:00:00	19.1	17.8	17	19.1	19.1	18.4
21.09.2015 11:47:18	43.4	32.7	25.9	43.4	43	36.1					21.09.2015 12:00:06	16.6	16.6	16.6	16.6	16.6	16.6
21.09.2015 11:47:24	46.8	33.6	25.5	47.2	45.2	36.8					21.09.2015 12:00:12	18.2	18.2	17.3	18.2	18.2	18.2
21.09.2015 11:47:30	48.9	31.3	25.5	53.9	47.8	34.9					21.09.2015 12:00:18	17.4	17.4	17.4	17.4	17.4	17.4
21.09.2015 11:47:36	47.5	30	24.1	47.5	46.1	33.6					21.09.2015 12:00:24	18.5	18.4	17	18.5	18.5	18.4
21.09.2015 11:47:42	49.6	29.4	24.6	54.6	48.5	34.1					21.09.2015 12:00:30	19	18.8	17.8	19	19	18.9
21.09.2015 11:47:48	55.4	32.5	24.8	60.7	52.5	35.4					21.09.2015 12:00:36	18.9	18.6	17.6	18.9	18.9	18.7
21.09.2015 11:47:54	44.6	31.2	24.6	44.6	44.4	36.4					21.09.2015 12:00:42	19.6	19.1	17.4	19.6	19.6	19.3
21.09.2015 11:48:00	50.8	30	25.4	73.1	54	32.9					21.09.2015 12:00:48	18.4	18.3	17.7	18.4	18.4	18.3
21.09.2015 11:48:06	49.6	30.5	25	71.6	54.1	34.1					21.09.2015 12:00:54	17.2	17.2	17.2	17.2	17.2	17.2
21.09.2015 11:48:12	49.8	30.1	24.4	49.8	48.7	35.7					21.09.2015 12:01:00	17.9	17.9	17.7	17.9	17.9	17.9
21.09.2015 11:48:18	39.6	31.7	24.8	39.6	39.4	34.5					21.09.2015 12:01:06	19.4	19.3	17.9	19.4	19.4	19.3
21.09.2015 11:48:24	65.6	37.5	25	92.2	70.5	43.2					21.09.2015 12:01:12	17.2	17.2	16.4	17.2	17.2	17.2
21.09.2015 11:48:30	156.1	57.4	28.5	214.8	152.8	77.6					21.09.2015 12:01:18	30.4	19.6	17.1	35.4	29.5	20.8
21.09.2015 11:48:36	91.7	38.7	26.4	338	104.2	48.4					21.09.2015 12:01:24	18	18	17.4	18	18	18
21.09.2015 11:48:42	67.5	37.5	25.4	67.5	66.6	47.3					21.09.2015 12:01:30	18.6	18.3	17.1	18.6	18.6	18.4
21.09.2015 11:48:48	69.5	35.1	25.2	69.5	67.9	45.9					21.09.2015 12:01:36	19.4	18.5	16.6	19.4	19.4	18.9
21.09.2015 11:48:54	63.4	34.7	25.4	85	68.4	42.1					21.09.2015 12:01:42	17.8	17.8	17.5	17.8	17.8	17.8
21.09.2015 11:49:00	60.6	33.2	24	65.6	58.9	39.5					21.09.2015 12:01:48	24.1	19.8	17.4	24.1	23.8	20.7
21.09.2015 11:49:06	45.2	31.6	23.8	45.2	44.7	36					21.09.2015 12:01:54	16.8	16.8	16.6	16.8	16.8	16.8
21.09.2015 11:49:12	55.4	30.3	23.6	55.8	52.5	35.7					21.09.2015 12:02:00	21.8	19.8	18.2	21.8	21.7	20.3
21.09.2015 11:49:18	45.7	34	25.4	45.7	45.5	38.1					21.09.2015 12:02:06	18	18	17.9	18	18	18
21.09.2015 11:49:24	57.4	29.7	24.5	67.3	55	33.6					21.09.2015 12:02:12	17.9	17.9	17.7	17.9	17.9	17.9
21.09.2015 11:49:30	41.5	28.2	24.7	63	47.6	32.3					21.09.2015 12:02:18	17.9	17.9	17.8	17.9	17.9	17.9
21.09.2015 11:49:36	55.6	36.6	24.8	55.9	52.8	39.5					21.09.2015 12:02:24	17.4	17.4	17.3	17.4	17.4	17.4
21.09.2015 11:49:42	42.2	32.1	23.7	63.8	48.8	36.2					21.09.2015 12:02:30	28.8	19.6	19.2	29.2	27.1	20.6
21.09.2015 11:49:48	36.9	26.3	23.1	36.9	36.5	29.4					21.09.2015 12:02:36	18	18	17.8	18	18	18
21.09.2015 11:49:54	34	27.8	24	34	33.6	29.2					21.09.2015 12:02:42	20.3	20.2	19.1	20.3	20.3	20.3
21.09.2015 11:50:00	45	28.4	23.1	50	43.7	31.2					21.09.2015 12:02:48	19.6	19.6	19.2	19.6	19.6	19.6
21.09.2015 11:50:06	38	32.4	23	38	37.9	34.8					21.09.2015 12:02:54	18.1	18.1	17.5	18.1	18.1	18.1
21.09.2015 11:50:12	33.3	29.1	24	33.3	33.2	30.6					21.09.2015 12:03:00	19	18.5	16.8	19	19	18.7
21.09.2015 11:50:18	37.5	28	24.2	37.5	37.1	30.8					21.09.2015 12:03:06	17.5	17.5	17.5	17.5	17.5	17.5
21.09.2015 11:50:24	30.5	25.1	22.4	30.5	30.4	27.5					21.09.2015 12:03:12	17.8	17.8	17.5	17.8	17.8	17.8
21.09.2015 11:50:30	35.3	30	25.3	35.3	35.1	31.7					21.09.2015 12:03:18	20.1	19.8	18.1	20.1	20.1	19.9
21.09.2015 11:50:36	37.8	29	24.3	37.8	37.6	31.8					21.09.2015 12:03:24	22.5	19.5	18.6	44.1	29	20
21.09.2015 11:50:42	37.6	30.9	24.8	37.6	37.5	33.2					21.09.2015 12:03:30	21.2	20.9	19.2	21.2	21.2	21
21.09.2015 11:50:48	51.3	30.7	22.7	61.3	49.6	33.1					21.09.2015 12:03:36	17.8	17.3	16.6	17.8	17.8	17.5
21.09.2015 11:50:54	32.7	29.5	23.4	32.7	32.7	31					21.09.2015 12:03:42	18	18	17.8	18	18	18
21.09.2015 11:51:00	42.6	31.1	24.5	47.6	41.7	33					21.09.2015 12:03:48	25.8	18.1	17	30.7	24.9	18.3
21.09.2015 11:51:06	32.9	27.4	24.2	32.9	32.1	28.1					21.09.2015 12:03:54	18.1	18.1	17.9	18.1	18.1	18.1
21.09.2015 11:51:12	36.1	27.6	23.8	36.1	35.9	30.7					21.09.2015 12:04:00	20.2	19.7	18.7	20.2	20.2	20
21.09.2015 11:51:18	35.9	28	24.3	36.3	34.3	28.8					21.09.2015 12:04:06	18.5	18.4	18	18.5	18.5	18.5
21.09.2015 11:51:24	31	28.2	24.1	31	31	29.5					21.09.2015 12:04:12	17.8	17.8	17.4	17.8	17.8	17.8
21.09.2015 11:51:30	30.3	26.2	22.9	30.3	30.2	27.7					21.09.2015 12:04:18	18.4	18.4	18	18.4	18.4	18.4
21.09.2015 11:51:36	30.1	28	24.1	30.1	30.1	28.9					21.09.2015 12:04:24	18.5	18.5	18	18.5	18.5	18.5
21.09.2015 11:51:42	32	28.6	24.1	32	32	30.1					21.09.2015 12:04:30	18.3	18.3	17.9	18.3	18.3	18.3
21.09.2015 12:07:12	32.1	19.7	18	32.5	30.5	22.5	drive 7 (OW)				21.09.2015 12:04:36	19.3	19.3	19.2	19.3	19.3	19.3
21.09.2015 12:07:18	37.9	22.4	17.3	81	49.5	24.9					21.09.2015 12:04:42	18.9	18.8	17.8	18.9	18.9	18.8
21.09.2015 12:07:24	33.7	22.1	20.5	71.3	40.3	24.5					21.09.2015 12:04:48	18	18	17.8	18	18	18
21.09.2015 12:07:30	32.5	23	19.7	32.5	31.6	25.1					21.09.2015 12:20:18	16.2	16.2	16.2	16.2	16.2	16.2	drive 8 (CW)
21.09.2015 12:07:36	32.2	27.1	22.5	32.2	32.1	29					21.09.2015 12:20:24	15.5	15.5	15.5	15.5	15.5	15.5
21.09.2015 12:07:42	37.4	26.4	21.6	64	43.2	27.6					21.09.2015 12:20:30	17.9	16.6	16.1	17.9	17.9	17.2
21.09.2015 12:07:48	35.8	22.3	20.7	36.1	33.7	24.2					21.09.2015 12:20:36	15.9	15.9	15.9	15.9	15.9	15.9
21.09.2015 12:07:54	29.1	22.4	20.7	50.7	35.3	23.9					21.09.2015 12:20:42	18.7	17.3	15.8	40.3	25.3	17.4
21.09.2015 12:08:00	44.6	22.2	20.8	45.3	40.2	23.6					21.09.2015 12:20:48	20.1	18.3	15.6	20.1	20.1	19.1
21.09.2015 12:08:06	44.5	23.6	21.8	66.1	49.3	26.9					21.09.2015 12:20:54	16.9	16.9	16.6	16.9	16.9	16.9
21.09.2015 12:08:12	29.6	25.6	22	29.6	29.6	27.4					21.09.2015 12:21:00	16.1	16.1	16	16.1	16.1	16.1
21.09.2015 12:08:18	35.9	24	22.5	73.4	42.2	25.6					21.09.2015 12:21:06	23.9	16.3	15.4	28.9	23.1	16.4
21.09.2015 12:08:24	26.9	25.1	21.7	64.5	34.6	25.9					21.09.2015 12:21:12	24.9	16.9	15.6	25.2	23.2	17.7
21.09.2015 12:08:30	32.5	22.8	21.5	54.4	37.4	23.9					21.09.2015 12:21:18	17.1	17.1	16.6	17.1	17.1	17.1
21.09.2015 12:08:36	34.4	26.2	22.5	34.4	34	28.5					21.09.2015 12:21:24	32.4	17	15.3	33.1	29.1	18
21.09.2015 12:08:42	34.5	23.5	21.1	34.5	34.1	26.7					21.09.2015 12:21:30	18.5	16.3	15.5	40.1	25.1	16.8
21.09.2015 12:08:48	28.5	24.9	21.8	28.5	28.4	26.5					21.09.2015 12:21:36	16.4	16.2	15.5	16.4	16.4	16.3
21.09.2015 12:08:54	29.9	25.5	21.8	29.9	29.8	27.5					21.09.2015 12:21:42	18.3	16.1	14.9	118	23.5	17.1
21.09.2015 12:09:00	30.9	27.2	22.8	30.9	30.8	28.5					21.09.2015 12:21:48	18	17.5	15.7	18	18	17.7
21.09.2015 12:09:06	27.3	24.3	22.7	27.3	27.2	25.3					21.09.2015 12:21:54	16.9	16.8	16	16.9	16.9	16.9
21.09.2015 12:09:12	25.4	23.2	21.4	25.4	25.4	24.2					21.09.2015 12:22:00	16.2	16.2	15.5	16.2	16.2	16.2
21.09.2015 12:09:18	42	23.3	21.9	47.3	39.5	25.3					21.09.2015 12:22:06	37.2	22.8	20.9	42.5	34.7	23.2
21.09.2015 12:09:24	33	26.1	22.8	33	32.7	28.2					21.09.2015 12:22:12	14.6	14.6	14.5	14.6	14.6	14.6
21.09.2015 12:09:30	27	24.5	21.9	27	27	25.6					21.09.2015 12:22:18	17.1	16.8	15.4	17.1	17.1	17
21.09.2015 12:09:36	39.2	29.5	23.5	39.5	37.5	30.7					21.09.2015 12:22:24	21.1	21.1	20.9	21.1	21.1	21.1
21.09.2015 12:09:42	30.4	26.2	23.3	30.4	30.4	28.1					21.09.2015 12:22:30	14.9	14.9	14.7	14.9	14.9	14.9
21.09.2015 12:09:48	35.2	29.6	22.5	35.2	35.1	31.7					21.09.2015 12:22:36	22.1	20.2	19.6	59.6	29.7	20.7
21.09.2015 12:09:54	33	27.6	22.4	33	32.7	29					21.09.2015 12:22:42	15.4	15.4	15.4	15.4	15.4	15.4
21.09.2015 12:10:00	36	26.6	22.8	36	35.1	28.7					21.09.2015 12:22:48	23.1	22.5	20.3	23.1	23.1	22.7
21.09.2015 12:10:06	28.2	26.8	22.4	28.2	28.2	27.4					21.09.2015 12:22:54	14.7	14.7	14.6	14.7	14.7	14.7
21.09.2015 12:10:12	32.8	22.9	20.6	70.3	40.2	26.2					21.09.2015 12:23:00	15.8	15.8	15.6	15.8	15.8	15.8
21.09.2015 12:10:18	30.3	26	21.8	30.3	30.2	27.5					21.09.2015 12:23:06	16.4	16.3	15.5	16.4	16.4	16.3
21.09.2015 12:10:24	34.1	23.2	21.2	39.1	33.2	24.5					21.09.2015 12:23:12	16.4	16.1	15.3	16.4	16.4	16.2
21.09.2015 12:10:30	27	23.4	21.7	27	26.9	25					21.09.2015 12:23:18	16.5	16.5	15.7	16.5	16.5	16.5
21.09.2015 12:10:36	23.3	23.2	22.1	23.3	23.3	23.3					21.09.2015 12:23:24	21.8	21.8	21.1	21.8	21.8	21.8
21.09.2015 12:10:42	34.1	28.9	23.1	34.1	33.8	30.2					21.09.2015 12:23:30	15.3	15.3	15.3	15.3	15.3	15.3
21.09.2015 12:10:48	32.7	27.2	23.1	32.7	32.6	29.2					21.09.2015 12:23:36	17.3	17.1	16.3	17.3	17.3	17.2
21.09.2015 12:10:54	27.5	25.5	21.4	27.5	27.5	26.4					21.09.2015 12:23:42	17.4	15.5	14.7	17.4	17.3	16
21.09.2015 12:11:00	29.2	24.3	20.2	29.2	29.1	25.8					21.09.2015 12:23:48	15.8	15.8	15.2	15.8	15.8	15.8
21.09.2015 12:11:06	35.6	26.8	22.1	35.6	34.8	29					21.09.2015 12:23:54	15.8	15.8	15.3	15.8	15.8	15.8
21.09.2015 12:11:12	31.1	25.5	22.1	31.1	31	27.7					21.09.2015 12:24:00	18.6	16.8	15.8	18.6	18.6	17.2
21.09.2015 12:11:18	36.4	26.3	22.4	41.4	35.6	27.6					21.09.2015 12:24:06	17.5	17	16	17.5	17.5	17.2
21.09.2015 12:11:24	25.5	25.3	22.1	25.5	25.5	25.4					21.09.2015 12:24:12	22	22	21.8	22	22	22
21.09.2015 12:11:30	29.4	25.2	21.4	29.4	29.4	27					21.09.2015 12:24:18	16.5	16.4	15.4	54.1	24.2	16.4
21.09.2015 12:11:36	30.8	24.3	21.7	30.8	30.6	26.4					21.09.2015 12:24:24	15.7	15.7	15.3	15.7	15.7	15.7
21.09.2015 12:11:42	36.8	28.6	22.2	36.8	36	30.2					21.09.2015 12:24:30	17.2	16.3	15.6	17.2	17.2	16.7
21.09.2015 12:11:48	35.2	27.3	22.6	35.2	35	30.1					21.09.2015 12:24:36	19.6	17	15.8	41.2	26.2	17.7
21.09.2015 12:11:54	42.7	26.1	21.7	85.2	49.3	29.2					21.09.2015 12:24:42	22.3	16.8	15.7	43.9	28.8	18.1
21.09.2015 12:12:00	32	27.1	22.8	89.6	38.7	28.5					21.09.2015 12:24:48	16.5	16.5	16.2	16.5	16.5	16.5
21.09.2015 12:12:06	30	24.7	22.1	30	29.9	26.7					21.09.2015 12:24:54	16	16	15.8	16	16	16
21.09.2015 12:12:12	30.4	26.4	23.5	30.4	30.3	27.8					21.09.2015 12:25:00	15.3	15.3	15.1	15.3	15.3	15.3
21.09.2015 12:12:18	34.6	25.6	23.3	34.6	34.3	28.5					21.09.2015 12:25:06	17.2	17	16.1	17.2	17.2	17.1
21.09.2015 12:12:24	44.9	28.9	23.5	44.9	43.6	32.6					21.09.2015 12:25:12	16.3	16.3	16.1	16.3	16.3	16.3
21.09.2015 12:12:30	31.7	27.5	21.6	31.7	31.7	29.4					21.09.2015 12:25:18	18.7	17.8	15.2	18.7	18.6	18.2
21.09.2015 12:12:36	35.1	29	22.4	35.1	35	31.7					21.09.2015 12:25:24	15.2	15.2	15.2	15.2	15.2	15.2
21.09.2015 12:12:42	31.1	26	22.4	31.1	30.8	27.3					21.09.2015 12:25:30	21.4	16.8	15.7	21.4	20.6	17.1
21.09.2015 12:12:48	36.3	24.4	23.6	36.3	35.3	26.7					21.09.2015 12:25:36	16.9	16.8	15.6	16.9	16.9	16.9
21.09.2015 12:12:54	32	24.9	22.2	32	31.9	27.7					21.09.2015 12:25:42	16.7	16.5	15.6	16.7	16.7	16.6
21.09.2015 12:13:00	35.4	27.8	22.5	57	41.9	30.4					21.09.2015 12:25:48	15.6	15.6	15.5	15.6	15.6	15.6
21.09.2015 12:13:06	38.6	27.8	23.4	43.6	37.8	29.4					21.09.2015 12:25:54	16.2	16.2	15.9	16.2	16.2	16.2
21.09.2015 12:13:12	63.4	28	23.2	68.7	60.2	35					21.09.2015 12:26:00	15.5	15.4	15	15.5	15.5	15.4
21.09.2015 12:13:18	32.4	26.8	22.1	32.4	32.3	28.9					21.09.2015 12:26:06	17.3	17.3	16.5	17.3	17.3	17.3
21.09.2015 12:13:24	37.7	27.3	22.9	59.6	42.7	28.8					21.09.2015 12:26:12	15.8	15.5	14.7	15.8	15.8	15.6
21.09.2015 12:13:30	37.2	26	22.6	37.2	36.3	28.6					21.09.2015 12:26:18	26.7	16.1	15.6	31.7	25.6	16.6
21.09.2015 12:13:36	35.9	28.1	22.5	35.9	35.8	31.2					21.09.2015 12:26:24	16.5	16.5	16.2	16.5	16.5	16.5
21.09.2015 12:13:42	33.7	30.5	21.8	33.7	33.7	31.9					21.09.2015 12:26:30	15.8	15.8	15.6	15.8	15.8	15.8
21.09.2015 12:13:48	35.4	26.3	21.8	35.4	35	28.7					21.09.2015 12:26:36	15.9	15.9	15.6	15.9	15.9	15.9
21.09.2015 12:13:54	48.3	26.6	22.7	58.2	46.5	29.1					21.09.2015 12:26:42	15.6	15.6	15.4	15.6	15.6	15.6
21.09.2015 12:14:00	35.3	25.8	23.1	35.7	33.7	27.3					21.09.2015 12:26:48	16.6	16.6	15.9	16.6	16.6	16.6
21.09.2015 12:14:06	30.9	28.6	24.1	30.9	30.9	29.6					21.09.2015 12:26:54	17.7	17.7	16.9	17.7	17.7	17.7
21.09.2015 12:14:12	29.4	25.2	22.1	29.4	29.3	26.7					21.09.2015 12:27:00	16.5	16.5	16.3	16.5	16.5	16.5
21.09.2015 12:14:18	37.8	25.1	22.3	42.8	36.8	26.8					21.09.2015 12:27:06	17.5	17.3	16.2	17.5	17.5	17.4
21.09.2015 12:14:24	28	23.6	22	28	27.9	25.2					21.09.2015 12:27:12	16.5	16.5	16.3	16.5	16.5	16.5
21.09.2015 12:14:30	41.1	28.2	22.3	41.1	40.2	31.8					21.09.2015 12:27:18	16.9	16.9	16.1	16.9	16.9	16.9
21.09.2015 12:14:36	37.3	28	21.2	37.7	35.7	29.4					21.09.2015 12:27:24	17.4	17.2	16.5	54.9	25.1	17.3
21.09.2015 12:14:42	34.3	24.6	21.6	34.3	33.9	27.5					21.09.2015 12:27:30	16.6	16.6	16.5	16.6	16.6	16.6
21.09.2015 12:14:48	33	26.1	21.5	33	32.6	27.8					21.09.2015 12:27:36	16.2	16.2	16.1	16.2	16.2	16.2
21.09.2015 12:14:54	34.6	27.3	22.1	34.6	34.5	29.8					21.09.2015 12:27:42	15.4	15.4	15.3	15.4	15.4	15.4
21.09.2015 12:15:00	29.4	25	22.3	29.4	29.3	26.6					21.09.2015 12:27:48	17.1	17	16.1	17.1	17.1	17
21.09.2015 12:15:06	28.9	24.2	22.2	28.9	28.9	26.3					21.09.2015 12:27:54	16.1	16.1	15.6	16.1	16.1	16.1
21.09.2015 12:15:12	32.3	26.8	22.1	32.3	32.1	28.5					21.09.2015 12:28:00	17.3	17.3	17	17.3	17.3	17.3
21.09.2015 12:15:18	29.8	25.8	22.7	51.4	36.4	26.8					21.09.2015 12:28:06	17.2	17.2	16.8	17.2	17.2	17.2
21.09.2015 12:15:24	34.5	24	21.9	34.8	32.8	25.9					21.09.2015 12:28:12	17.6	17.1	16.3	17.6	17.6	17.3
21.09.2015 12:15:30	24.4	23.2	21	24.4	24.4	23.7					21.09.2015 12:28:18	16.9	16.9	16.7	16.9	16.9	16.9
21.09.2015 12:15:36	26.5	24.9	21.8	26.5	26.5	25.6					21.09.2015 12:28:24	17.5	17	15.4	17.5	17.5	17.2
21.09.2015 12:15:42	32.9	28.1	22.4	54.5	39.5	29.8					21.09.2015 12:28:30	34.2	17.8	15.7	61.1	38.4	18.7
21.09.2015 12:15:48	32.6	25.6	21.1	32.6	32.3	27.6					21.09.2015 12:28:36	16.8	16.8	16.3	16.8	16.8	16.7
21.09.2015 12:15:54	26.2	25.2	21.5	26.2	26.2	25.7					21.09.2015 12:28:42	16.9	16.9	16.1	16.9	16.9	16.9
21.09.2015 12:16:00	27.6	24.8	21.1	27.6	27.5	25.7					21.09.2015 12:28:48	16	16	15.3	16	16	16
21.09.2015 12:16:06	38.3	28.2	23.5	38.3	37.4	31					21.09.2015 12:28:54	16.4	16.4	16.2	16.4	16.4	16.4
21.09.2015 12:16:12	27.1	25.7	22.7	64.6	34.8	26.4					21.09.2015 12:29:00	21.8	18.3	17.5	21.8	21.7	19.1
21.09.2015 12:16:18	32.6	25.1	21.8	32.6	31.8	26.7					21.09.2015 12:29:06	24.5	16.8	16.3	62.4	30.6	17.5
21.09.2015 12:16:24	34.9	23.2	21.9	72.5	41.6	25.6					21.09.2015 12:29:12	17.8	17.7	16.7	17.8	17.8	17.7
21.09.2015 12:16:30	28.6	26	21.3	28.6	28.6	27.2					21.09.2015 12:29:18	18.2	17.6	16.7	18.2	18.2	17.9
21.09.2015 12:16:36	22.1	22.1	21.1	22.1	22.1	22.1					21.09.2015 12:29:24	17.5	17.5	17.1	17.5	17.5	17.5
21.09.2015 12:16:42	34.4	25.9	21.1	34.8	32.8	27					21.09.2015 12:29:30	17.2	17.2	16.3	17.2	17.2	17.2
											21.09.2015 12:29:36	17.8	17.8	17.1	17.8	17.8	17.8
											21.09.2015 12:29:42	17.7	17.6	16.9	17.7	17.7	17.6
											21.09.2015 12:29:48	16.8	16.8	16.2	16.8	16.8	16.8
											21.09.2015 12:29:54	16.9	16.8	16.3	16.9	16.9	16.9
											21.09.2015 12:30:00	15.7	15.7	15.5	15.7	15.7	15.7
											21.09.2015 12:30:06	19.3	18.9	17.1	19.3	19.3	19.1
											21.09.2015 12:30:12	15.7	15.7	15.5	15.7	15.7	15.7
											21.09.2015 12:30:18	16.4	16.4	16.1	16.4	16.4	16.4
											21.09.2015 12:30:24	16.8	16.8	15.9	16.8	16.8	16.8
											21.09.2015 12:30:30	17	17	16.7	17	17	17
											21.09.2015 12:30:36	16.7	16.7	16.6	16.7	16.7	16.7
											21.09.2015 12:30:42	16.3	16.3	16	16.3	16.3	16.3
											21.09.2015 12:30:48	17	17	16.4	17	17	17
											21.09.2015 12:30:54	17.5	17.5	16.9	17.5	17.5	17.5
											21.09.2015 12:31:00	17.1	17.1	16.5	17.1	17.1	17.1
											21.09.2015 12:31:06	18.7	18.3	16.7	18.7	18.7	18.5
											21.09.2015 12:31:12	16.3	16.3	16.2	16.3	16.3	16.3
											21.09.2015 12:31:18	19.2	16.6	15.6	19.2	19.2	17.4
											21.09.2015 12:31:24	15.9	15.9	15.6	15.9	15.9	15.9
											21.09.2015 12:31:30	17.9	16.9	16.2	17.9	17.9	17.3
											21.09.2015 12:31:36	15	15	14.9	15	15	15
											21.09.2015 12:31:42	18	17.9	16.7	18	18	17.9
											21.09.2015 12:31:48	17.2	17.2	16.1	17.2	17.2	17.2
											21.09.2015 12:31:54	24.3	16.9	14.5	24.6	22.6	17.4
drive 1	PM10	PM2.5	PM1		drive 5	PM10	PM2.5	PM1			drive 2	PM10	PM2.5	PM1		drive 6	PM10	PM2.5	PM1
Minimum	28.3	21.7	19		Minimum	20.6	20.6	18.1			Minimum	21.2	21.2	20.7		Minimum	16.4	16.4	16.2
25% Percentile	37.03	30.2	26.5		25% Percentile	31.65	25.8	22.3			25% Percentile	22.6	22.43	21.6		25% Percentile	17.8	17.68	17
Median	41.05	32.3	27.5		Median	36.9	27.8	23.5			Median	23.5	23.2	22.55		Median	18.5	18.2	17.5
75% Percentile	45.73	33.53	28.13		75% Percentile	45.1	30.2	24.5			75% Percentile	25.38	24.1	23.18		75% Percentile	20.23	18.9	17.9
Maximum	68.4	36.9	30.9		Maximum	156.1	57.4	28.5			Maximum	47.3	26.8	24.2		Maximum	49.3	20.9	19.2
Mean	42.26	31.84	27.16		Mean	40.73	28.37	23.22			Mean	24.85	23.32	22.46		Mean	20.13	18.31	17.53
Std. Deviation	7.386	2.602	1.754		Std. Deviation	16.43	4.731	1.819			Std. Deviation	4.491	1.196	0.909		Std. Deviation	4.702	0.8875	0.6683
Std. Error	0.7618	0.2683	0.181		Std. Error	1.668	0.4803	0.1846			Std. Error	0.4583	0.122	0.09277		Std. Error	0.475	0.08965	0.06751
Lower 95% CI of mean	40.75	31.31	26.8		Lower 95% CI of mean	37.42	27.42	22.85			Lower 95% CI of mean	23.94	23.08	22.27		Lower 95% CI of mean	19.19	18.13	17.4
Upper 95% CI of mean	43.78	32.37	27.52		Upper 95% CI of mean	44.04	29.32	23.58			Upper 95% CI of mean	25.76	23.56	22.64		Upper 95% CI of mean	21.08	18.48	17.66
Sum	3973	2993	2553		Sum	3951	2752	2252			Sum	2385	2239	2156		Sum	1973	1794	1718
drive 3	PM10	PM2.5	PM1		drive 7	PM10	PM2.5	PM1			drive 4	PM10	PM2.5	PM1		drive 8	PM10	PM2.5	PM1
Minimum	31.7	26.3	23.5		Minimum	22.1	19.7	17.3			Minimum	18.7	18.7	18.7		Minimum	14.6	14.6	14.5
25% Percentile	37.68	32.4	28.58		25% Percentile	29.45	24.3	21.53			25% Percentile	21.7	21.68	21.18		25% Percentile	16.2	16.1	15.5
Median	40.9	33.8	29.45		Median	32.75	25.65	22.1			Median	23.05	22.9	22.05		Median	16.9	16.8	15.9
75% Percentile	45.4	35.4	30.2		75% Percentile	35.75	27.1	22.58			75% Percentile	24.2	23.93	23.13		75% Percentile	17.95	17.15	16.35
Maximum	57.5	38.4	33.7		Maximum	63.4	30.5	24.1			Maximum	34.1	26.1	25.1		Maximum	37.2	22.8	21.8
Mean	41.94	33.65	29.3		Mean	33.28	25.62	21.99			Mean	23.26	22.71	22.04		Mean	17.95	16.84	16.14
Std. Deviation	5.652	2.581	1.541		Std. Deviation	5.749	2.021	1.03			Std. Deviation	2.488	1.574	1.413		Std. Deviation	3.557	1.402	1.249
Std. Error	0.571	0.2608	0.1557		Std. Error	0.5868	0.2062	0.1052			Std. Error	0.2513	0.159	0.1427		Std. Error	0.3289	0.1296	0.1155
Lower 95% CI of mean	40.81	33.13	28.99		Lower 95% CI of mean	32.12	25.21	21.78			Lower 95% CI of mean	22.76	22.39	21.76		Lower 95% CI of mean	17.3	16.58	15.91
Upper 95% CI of mean	43.08	34.16	29.61		Upper 95% CI of mean	34.45	26.03	22.2			Upper 95% CI of mean	23.76	23.02	22.33		Upper 95% CI of mean	18.61	17.09	16.37
Sum	4110	3297	2871		Sum	3195	2460	2111			Sum	2280	2225	2160		Sum	2101	1970	1888

## Sheet: 10-15-15
date & time	PM10 [ug/m3]	PM2,5 [ug/m3]	PM1 [ug/m3]	Inhalable [ug/m3]	Thoracic [ug/m3]	Alveolic [ug/m3]					date & time	PM10 [ug/m3]	PM2,5 [ug/m3]	PM1 [ug/m3]	Inhalable [ug/m3]	Thoracic [ug/m3]	Alveolic [ug/m3]
15.10.2015 11:48:06	20.7	9.3	8.2	142.5	41	10.4	drive 1 (OW)				15.10.2015 11:59:36	22.3	10.3	7.5	43.9	27.9	12.7	drive 2 (CW)
15.10.2015 11:48:12	6.9	6.9	6.9	6.9	6.9	6.9					15.10.2015 11:59:42	34.2	9.1	6.6	77.4	37.8	11.3
15.10.2015 11:48:18	23	8	6.1	87.1	36.1	9.6					15.10.2015 11:59:48	24	13.2	9.3	24.3	22.3	14.9
15.10.2015 11:48:24	16.8	8.9	8.4	74.7	22	9.7					15.10.2015 11:59:54	25.2	10.1	9.1	130.2	27.9	10.9
15.10.2015 11:48:30	14.8	9.2	7.2	14.8	14.5	10.7					15.10.2015 12:00:00	29	16.4	15.5	29.3	27	18.3
15.10.2015 11:48:36	9.6	9.6	9.6	9.6	9.6	9.6					15.10.2015 12:00:06	29.6	14.6	11.7	30	27.2	16.9
15.10.2015 11:48:42	15	12.3	10.2	36.6	21.6	13.1					15.10.2015 12:00:12	18.8	16.6	11.7	18.8	18.8	17.6
15.10.2015 11:48:48	21.2	12.2	9.5	21.6	19.6	13.5					15.10.2015 12:00:18	45.1	12.5	11	60.4	40.7	13.6
15.10.2015 11:48:54	18.3	11.6	9.9	18.3	17.4	12.8					15.10.2015 12:00:24	10.1	10.1	10	10.1	10.1	10.1
15.10.2015 11:49:00	10.9	10.9	10	1177	29.4	10.9					15.10.2015 12:00:30	23.1	12.4	9.8	49.7	28.8	13.5
15.10.2015 11:49:06	29.1	12.1	10	34.1	27.9	15.1					15.10.2015 12:00:36	9.5	9.5	9.1	9.5	9.5	9.5
15.10.2015 11:49:12	29.9	8.7	7.9	789.3	68.4	9.7					15.10.2015 12:00:42	14.1	12.7	10.6	14.1	14.1	13.3
15.10.2015 11:49:18	30.6	10	7.3	93.6	34.7	11.9					15.10.2015 12:00:48	9.9	9.9	9.9	9.9	9.9	9.9
15.10.2015 11:49:24	7.8	7.8	7.6	7.8	7.8	7.8					15.10.2015 12:00:54	9.9	9.9	9.3	9.9	9.9	9.9
15.10.2015 11:49:30	18.7	9.4	7.2	23.6	17.8	10.3					15.10.2015 12:01:00	12	10	8.9	49.5	19.6	10.5
15.10.2015 11:49:36	20.7	10.9	10.5	25.7	19.8	11.7					15.10.2015 12:01:06	28.3	11.3	9.5	33.2	26.9	13.5
15.10.2015 11:49:42	14.4	11.7	8	14.4	14.3	12.9					15.10.2015 12:01:12	19.1	9.1	8.7	24.1	18.2	9.9
15.10.2015 11:49:48	12.1	10.5	7.8	12.1	12.1	11.2					15.10.2015 12:01:18	9.3	9.3	9.2	9.3	9.3	9.3
15.10.2015 11:49:54	19.6	11.2	10.6	20	17.9	11.9					15.10.2015 12:01:24	28.4	9.8	8.9	38.4	26.6	10.9
15.10.2015 11:50:00	25.8	15.9	10.5	25.8	24.9	18.2					15.10.2015 12:01:30	39.6	11.3	8.4	149.5	41.2	13.7
15.10.2015 11:50:06	28.1	14.2	10.4	28.4	25.6	15.9					15.10.2015 12:01:36	14.2	9.7	8.9	14.2	14.1	11.4
15.10.2015 11:50:12	23.2	10.4	10.1	23.5	21.2	12					15.10.2015 12:01:42	8.1	8.1	8.1	8.1	8.1	8.1
15.10.2015 11:50:18	11.6	10.2	9.6	11.6	11.6	10.9					15.10.2015 12:01:48	18.1	10.7	8.4	118	21.6	11.3
15.10.2015 11:50:24	27.5	13.5	11.4	32.5	26.5	15.8					15.10.2015 12:01:54	9.3	8.3	7.5	9.3	9.3	8.7
15.10.2015 11:50:30	31.2	29.4	26.9	31.2	31.2	30.2					15.10.2015 12:02:00	21.5	10.4	8.8	21.8	19.5	11.6
15.10.2015 11:50:36	51.5	22.6	19.7	52.2	46.9	26.1					15.10.2015 12:02:06	8.3	8.3	8	8.3	8.3	8.3
15.10.2015 11:50:42	25.4	20.5	17.1	25.4	25.3	22.4					15.10.2015 12:02:12	7.8	7.8	7.8	7.8	7.8	7.8
15.10.2015 11:50:48	33.1	19.8	17.1	33.5	30.7	21.3					15.10.2015 12:02:18	7.7	7.7	7.7	7.7	7.7	7.7
15.10.2015 11:50:54	25.1	14.5	13.8	25.5	23.4	16.1					15.10.2015 12:02:24	7.7	7.7	7.7	7.7	7.7	7.7
15.10.2015 11:51:00	18.3	15.7	13.7	18.3	18.3	16.5					15.10.2015 12:02:30	6.7	6.7	6.7	6.7	6.7	6.7
15.10.2015 11:51:06	17.1	15.3	13	17.1	17.1	16.1					15.10.2015 12:02:36	7.5	7.5	7.3	7.5	7.5	7.5
15.10.2015 11:51:12	16.6	15.7	12.2	16.6	16.6	16.1					15.10.2015 12:02:42	7.4	7.4	7.4	7.4	7.4	7.4
15.10.2015 11:51:18	11.4	11.4	11.3	11.4	11.4	11.4					15.10.2015 12:02:48	10.7	9.4	7.8	10.7	10.7	9.9
15.10.2015 11:51:24	18.8	17.5	15.8	18.8	18.8	18.1					15.10.2015 12:02:54	7.7	7.6	6.9	7.7	7.7	7.7
15.10.2015 11:51:30	10.7	10.7	10.7	10.7	10.7	10.7					15.10.2015 12:03:00	9.8	9.3	7.9	9.8	9.8	9.5
15.10.2015 11:51:36	19.6	13.8	10.4	19.6	19.5	16					15.10.2015 12:03:06	6.9	6.9	6.9	6.9	6.9	6.9
15.10.2015 11:51:42	13.8	12.5	10.7	13.8	13.7	13.1					15.10.2015 12:03:12	8.1	7.9	7.2	8.1	8.1	8
15.10.2015 11:51:48	22	15.4	11.8	22	21.2	16.6					15.10.2015 12:03:18	7.6	7.5	7.1	7.6	7.6	7.5
15.10.2015 11:51:54	25.2	14.1	14	30.1	24.2	15.4					15.10.2015 12:03:24	9.3	8.6	7.1	9.3	9.3	8.9
15.10.2015 11:52:00	28.7	13.5	12.4	34	26.2	14.3					15.10.2015 12:03:30	5.8	5.8	5.8	5.8	5.8	5.8
15.10.2015 11:52:06	15.2	14.2	13.6	15.2	15.2	14.6					15.10.2015 12:03:36	7.6	7.4	6.8	45.1	15.3	7.5
15.10.2015 11:52:12	10.5	10.5	10	10.5	10.5	10.5					15.10.2015 12:03:42	6	6	5.9	6	6	6
15.10.2015 11:52:18	15.8	11.8	10.6	15.8	15.5	12.6					15.10.2015 12:03:48	16.9	7.7	6.7	43.4	22.6	8.1
15.10.2015 11:52:24	23.4	13.1	12.8	28.4	22.5	14.1					15.10.2015 12:03:54	6.2	6.2	6.2	6.2	6.2	6.2
15.10.2015 11:52:30	12.8	12.8	12.7	12.8	12.8	12.8					15.10.2015 12:04:00	6.4	6.4	6.2	6.4	6.4	6.4
15.10.2015 11:52:36	16.1	15.6	13.5	16.1	16.1	15.8					15.10.2015 12:04:06	6.2	6.2	5.9	6.2	6.2	6.2
15.10.2015 11:52:42	13.6	13.5	12.9	13.6	13.6	13.6					15.10.2015 12:04:12	6.2	6.2	6.1	6.2	6.2	6.2
15.10.2015 11:52:48	27.2	13	12.3	32.5	24.7	13.3					15.10.2015 12:04:18	6.5	6.5	6.4	6.5	6.5	6.5
15.10.2015 11:52:54	11.9	11.9	11.3	11.9	11.9	11.9					15.10.2015 12:04:24	6.4	6.4	6.2	6.4	6.4	6.4
15.10.2015 11:53:00	14.8	11.1	8.6	14.8	14.5	11.7					15.10.2015 12:04:30	6	6	5.9	6	6	6
15.10.2015 11:53:06	14.3	12.7	10.8	14.3	14.2	13.4					15.10.2015 12:04:36	5.6	5.6	5.6	5.6	5.6	5.6
15.10.2015 11:53:12	10.1	9.5	8.8	10.1	10.1	9.7					15.10.2015 12:04:42	5.6	5.6	5.5	5.6	5.6	5.6
15.10.2015 11:53:18	18.9	10.8	8.6	23.9	18.1	11.2					15.10.2015 12:04:48	5.9	5.6	4.7	5.9	5.9	5.7
15.10.2015 11:53:24	16	15.1	12.1	16	16	15.5					15.10.2015 12:04:54	7.2	6.2	5.7	7.2	7.2	6.6
15.10.2015 11:53:30	13.1	11	10.5	34.7	19.7	11.5					15.10.2015 12:05:00	6	6	5.4	6	6	6
15.10.2015 11:53:36	21	13.1	11.1	26	20.2	13.4					15.10.2015 12:05:06	5.1	5.1	5.1	5.1	5.1	5.1
15.10.2015 11:53:42	12	11	10.2	12	12	11.4					15.10.2015 12:05:12	5.3	5.3	5.3	5.3	5.3	5.3
15.10.2015 11:53:48	23.3	12.7	11.1	23.6	21.5	14					15.10.2015 12:05:18	5.4	5.4	5.4	5.4	5.4	5.4
15.10.2015 11:53:54	11.3	11.2	10.5	11.3	11.3	11.2					15.10.2015 12:05:24	13.8	5.5	5	14.2	12.1	6.1
15.10.2015 11:54:00	15.2	11.3	11	15.2	15.1	12.7					15.10.2015 12:05:30	4.4	4.4	4.2	4.4	4.4	4.4
15.10.2015 11:54:06	10.2	10.2	9.9	10.2	10.2	10.2					15.10.2015 12:05:36	5.6	5.6	5.6	5.6	5.6	5.6
15.10.2015 11:54:12	9.6	8.5	7.9	9.6	9.6	9					15.10.2015 12:05:42	4.2	4.2	4.2	4.2	4.2	4.2
15.10.2015 11:54:18	10.4	10.4	9.8	10.4	10.4	10.4					15.10.2015 12:05:48	4.1	4.1	4.1	4.1	4.1	4.1
15.10.2015 11:54:24	8.2	8.2	8.2	8.2	8.2	8.2					15.10.2015 12:05:54	5	5	5	5	5	5
15.10.2015 11:54:30	14.3	12.6	10.4	14.3	14.3	13.4					15.10.2015 12:06:00	5.1	5.1	5.1	5.1	5.1	5.1
15.10.2015 11:54:36	10.4	10.4	9.7	10.4	10.4	10.4					15.10.2015 12:06:06	5.5	5.5	5.5	5.5	5.5	5.5
15.10.2015 11:54:42	10.9	10.1	8.1	10.9	10.9	10.5					15.10.2015 12:06:12	6.1	6	5.6	6.1	6.1	6.1
15.10.2015 11:54:48	13.4	12	10.2	13.4	13.4	12.6					15.10.2015 12:06:18	6	5.2	4.3	6	6	5.6
15.10.2015 11:54:54	15.8	9.9	8	15.8	15.4	11.2					15.10.2015 12:06:24	5.2	5.2	5.2	5.2	5.2	5.2
15.10.2015 11:55:00	10.4	10.3	9.9	10.4	10.4	10.3					15.10.2015 12:06:30	4.2	4.2	4.2	4.2	4.2	4.2
15.10.2015 11:55:06	8.2	8.1	7.7	8.2	8.2	8.2					15.10.2015 12:06:36	6.4	6.4	6.4	6.4	6.4	6.4
15.10.2015 11:55:12	8.1	8.1	7.8	8.1	8.1	8.1					15.10.2015 12:06:42	5	5	5	5	5	5
15.10.2015 11:55:18	12	11.8	11.1	12	12	11.9					15.10.2015 12:06:48	6.5	6.5	6.5	6.5	6.5	6.5
15.10.2015 11:55:24	8.9	8.8	8.3	8.9	8.9	8.8					15.10.2015 12:06:54	6.3	6.3	6.3	6.3	6.3	6.3
15.10.2015 11:55:30	13.6	12.6	11	13.6	13.6	13.1					15.10.2015 12:07:00	6	6	6	6	6	6
15.10.2015 11:55:36	11	11	10.3	11	11	11					15.10.2015 12:07:06	5.1	5.1	4.6	5.1	5.1	5.1
15.10.2015 11:55:42	10.6	9.2	8	10.6	10.6	9.8					15.10.2015 12:07:12	5.1	4.9	4.1	5.1	5.1	5
15.10.2015 11:55:48	10.6	10.6	10.3	10.6	10.6	10.6					15.10.2015 12:07:18	5.8	5.5	4.8	5.8	5.8	5.7
15.10.2015 11:55:54	10	10	9.7	10	10	10					15.10.2015 12:07:24	6.2	6.2	6.2	6.2	6.2	6.2
15.10.2015 11:56:00	12.2	10.9	10.3	12.2	12.2	11.5					15.10.2015 12:07:30	5.7	5.7	5.7	5.7	5.7	5.7
15.10.2015 11:56:06	9.7	9.7	9.7	9.7	9.7	9.7					15.10.2015 12:07:36	6	6	5.8	6	6	6
15.10.2015 11:56:12	11.9	10.4	9.8	11.9	11.9	11.1					15.10.2015 12:07:42	5.9	5.9	5.9	5.9	5.9	5.9
15.10.2015 11:56:18	10.7	8.9	7.9	10.7	10.7	9.3					15.10.2015 12:07:48	5.9	5.9	5.9	5.9	5.9	5.9
15.10.2015 11:56:24	8.8	8.8	8.1	8.8	8.8	8.8					15.10.2015 12:07:54	5.6	5.6	5.6	5.6	5.6	5.6
15.10.2015 11:56:30	14.8	13.6	10.8	14.8	14.8	14.1					15.10.2015 12:08:00	6.7	6.5	5.8	6.7	6.7	6.6
15.10.2015 11:56:36	12.6	11.3	10.3	12.6	12.6	11.9					15.10.2015 12:08:06	6.9	6.6	5.8	6.9	6.9	6.7
15.10.2015 11:56:42	9.6	9.6	9.5	9.6	9.6	9.6					15.10.2015 12:08:12	5.8	5.8	5.7	5.8	5.8	5.8
15.10.2015 11:56:48	22.5	9	7.4	23.2	19.3	9.5					15.10.2015 12:08:18	6	6	6	6	6	6
15.10.2015 11:56:54	10.8	10.8	10.5	10.8	10.8	10.8					15.10.2015 12:08:24	6.4	6.2	5.5	6.4	6.4	6.3
15.10.2015 11:57:00	19.9	11.8	8.3	19.9	19	13.3					15.10.2015 12:08:30	4.3	4.3	4.3	4.3	4.3	4.3
15.10.2015 11:57:06	13.5	10.5	10	13.5	13.5	11.5					15.10.2015 12:08:36	8.3	7.8	6.3	8.3	8.3	8
15.10.2015 11:57:12	10.5	10.4	10	10.5	10.5	10.5					15.10.2015 12:08:42	6.8	6.6	5.8	6.8	6.8	6.7
15.10.2015 11:57:18	10.9	9.4	7.8	10.9	10.8	10					15.10.2015 12:08:48	4.8	4.8	4.8	4.8	4.8	4.8
15.10.2015 11:57:24	11.3	11.3	10.8	11.3	11.3	11.3					15.10.2015 12:08:54	5.8	5.8	5.8	5.8	5.8	5.8
15.10.2015 12:10:18	24.2	7	4.2	67.1	29.4	8.3	drive 3 (OW)				15.10.2015 12:09:00	5.7	5.6	5.2	5.7	5.7	5.6
15.10.2015 12:10:24	32.8	8.7	5	43.2	29.5	10.2					15.10.2015 12:09:06	5.8	5.8	5.8	5.8	5.8	5.8
15.10.2015 12:10:30	6.8	6.7	6.1	6.8	6.8	6.7					15.10.2015 12:24:12	9.5	9	7.7	9.5	9.5	9.2	drive 4 (CW)
15.10.2015 12:10:36	5.7	5.7	5.4	5.7	5.7	5.7					15.10.2015 12:24:18	13.3	5.8	5.6	51.2	19.4	6.4
15.10.2015 12:10:42	21.2	9.1	8.2	136.8	32.6	10.1					15.10.2015 12:24:24	8.6	8.3	7	8.6	8.6	8.5
15.10.2015 12:10:48	14.3	8.1	7	35.9	20.5	9					15.10.2015 12:24:30	7.1	7.1	6.8	7.1	7.1	7.1
15.10.2015 12:10:54	8.1	8.1	8.1	8.1	8.1	8.1					15.10.2015 12:24:36	8.8	8.3	6.9	8.8	8.8	8.5
15.10.2015 12:11:00	9.7	9.7	8.7	9.7	9.7	9.7					15.10.2015 12:24:42	8	7.5	6.8	8	8	7.7
15.10.2015 12:11:06	11.2	10.1	8.6	110.8	16.4	10.6					15.10.2015 12:24:48	9.5	7.6	7	9.5	9.5	8.1
15.10.2015 12:11:12	39.8	10.8	9.2	140.4	39.4	13.1					15.10.2015 12:24:54	7.7	5.8	5.3	7.7	7.6	6.3
15.10.2015 12:11:18	41	13.8	7.4	42	35.7	16.3					15.10.2015 12:25:00	7	7	7	7	7	7
15.10.2015 12:11:24	21.2	10.8	9.1	26.2	20.3	11.8					15.10.2015 12:25:06	19.6	6.7	6.2	19.9	17.5	8.3
15.10.2015 12:11:30	16.5	8	7.2	21.5	15.7	8.6					15.10.2015 12:25:12	6.1	6.1	6.1	6.1	6.1	6.1
15.10.2015 12:11:36	27.2	11.6	8	48.8	32.1	13.9					15.10.2015 12:25:18	8.3	6.7	5.1	8.3	8.3	7.4
15.10.2015 12:11:42	22.9	13.7	10.4	22.9	22.2	15.4					15.10.2015 12:25:24	6.5	6.5	6	6.5	6.5	6.5
15.10.2015 12:11:48	34	11.9	10.9	60.6	38.9	15					15.10.2015 12:25:30	26.9	5.6	4.9	32.6	22.9	6.4
15.10.2015 12:11:54	13.9	13.4	10.3	13.9	13.9	13.6					15.10.2015 12:25:36	6.2	6.2	6.2	6.2	6.2	6.2
15.10.2015 12:12:00	10.9	10.9	10.9	10.9	10.9	10.9					15.10.2015 12:25:42	8.4	7.4	6.9	8.4	8.4	7.8
15.10.2015 12:12:06	12.1	12	10.9	12.1	12.1	12					15.10.2015 12:25:48	7.1	7.1	7.1	7.1	7.1	7.1
15.10.2015 12:12:12	10.3	9.9	8.3	10.3	10.3	10					15.10.2015 12:25:54	9.1	8.1	5.2	9.1	9.1	8.5
15.10.2015 12:12:18	16.4	11.3	10.1	16.4	16.3	12.9					15.10.2015 12:26:00	6.5	6.5	6.5	6.5	6.5	6.5
15.10.2015 12:12:24	13.9	11.5	10.6	13.9	13.8	12.2					15.10.2015 12:26:06	14.7	8.4	6.7	57.9	27.6	9.3
15.10.2015 12:12:30	16.1	11.7	10.8	16.1	15.8	12.7					15.10.2015 12:26:12	6.4	6.4	6.4	6.4	6.4	6.4
15.10.2015 12:12:36	25.4	13.2	9.9	30.4	24.4	14.7					15.10.2015 12:26:18	10.7	7.5	7	10.7	10.4	7.9
15.10.2015 12:12:42	11.4	11.1	9.9	11.4	11.4	11.2					15.10.2015 12:26:24	6.2	6.2	6.2	6.2	6.2	6.2
15.10.2015 12:12:48	17.4	11.1	10.5	17.4	17	12.5					15.10.2015 12:26:30	8.2	7.3	6.7	8.2	8.2	7.7
15.10.2015 12:12:54	15.9	12.9	11.5	15.9	15.8	13.9					15.10.2015 12:26:36	6.4	6.4	6.3	6.4	6.4	6.4
15.10.2015 12:13:00	9.8	9.6	8.8	9.8	9.8	9.7					15.10.2015 12:26:42	8.6	7.5	6.7	8.6	8.6	8
15.10.2015 12:13:06	9	9	8.6	9	9	9					15.10.2015 12:26:48	6.5	6.5	6.3	6.5	6.5	6.5
15.10.2015 12:13:12	11.6	11.6	10.8	11.6	11.6	11.6					15.10.2015 12:26:54	7.6	7.3	6.7	7.6	7.6	7.4
15.10.2015 12:13:18	12.3	12.2	11.6	12.3	12.3	12.2					15.10.2015 12:27:00	7.2	7.2	7.2	7.2	7.2	7.2
15.10.2015 12:13:24	14.8	12.6	11.1	14.8	14.7	13.2					15.10.2015 12:27:06	7.5	7.5	7.3	7.5	7.5	7.5
15.10.2015 12:13:30	14.8	12.8	11.3	14.8	14.8	13.7					15.10.2015 12:27:12	6.4	6.4	6.4	6.4	6.4	6.4
15.10.2015 12:13:36	13.8	13.5	11.8	13.8	13.8	13.6					15.10.2015 12:27:18	12.2	7.4	6.1	12.2	11.5	7.8
15.10.2015 12:13:42	14.1	12.9	12	14.1	14.1	13.5					15.10.2015 12:27:24	6.5	6.5	6	6.5	6.5	6.5
15.10.2015 12:13:48	19.2	16.4	11.9	19.2	19.1	17.2					15.10.2015 12:27:30	11.2	9.1	7.5	48.8	18.9	10.1
15.10.2015 12:13:54	10.6	10.6	10.5	10.6	10.6	10.6					15.10.2015 12:27:36	21	8.5	6.8	21	19.1	9.6
15.10.2015 12:14:00	14.9	14.1	11.5	14.9	14.9	14.5					15.10.2015 12:27:42	6.8	6.8	6.5	6.8	6.8	6.8
15.10.2015 12:14:06	24.3	16.5	12.4	24.3	23.9	18.6					15.10.2015 12:27:48	6.7	6.7	6.5	6.7	6.7	6.7
15.10.2015 12:14:12	15.7	11.8	11.1	115.3	20.8	12.8					15.10.2015 12:27:54	6.7	6.7	6.7	6.7	6.7	6.7
15.10.2015 12:14:18	8.8	8.8	8.3	8.8	8.8	8.8					15.10.2015 12:28:00	5	5	5	5	5	5
15.10.2015 12:14:24	25.4	15.2	11.6	25.7	23.7	16.6					15.10.2015 12:28:06	7.8	7.7	6.5	7.8	7.8	7.7
15.10.2015 12:14:30	16.9	11.1	8.6	16.9	16.6	12.7					15.10.2015 12:28:12	9.7	9	6.8	9.7	9.7	9.3
15.10.2015 12:14:36	15.2	12.9	10.5	15.2	15.1	13.5					15.10.2015 12:28:18	4.9	4.9	4.8	4.9	4.9	4.9
15.10.2015 12:14:42	12.7	12.6	11.4	12.7	12.7	12.6					15.10.2015 12:28:24	7.4	7.4	6.7	7.4	7.4	7.4
15.10.2015 12:14:48	15.3	11.4	8.5	15.3	15.2	12.8					15.10.2015 12:28:30	11.3	7.1	6.8	11.3	11.2	8.3
15.10.2015 12:14:54	11	11	10.8	11	11	11					15.10.2015 12:28:36	8.1	8.1	7.6	8.1	8.1	8.1
15.10.2015 12:15:00	8.2	8.2	7.8	8.2	8.2	8.2					15.10.2015 12:28:42	7.2	7.1	6.7	7.2	7.2	7.1
15.10.2015 12:15:06	21.3	12.5	10.9	26.3	20.5	13.2					15.10.2015 12:28:48	9.3	7.3	5.4	30.9	15.9	7.7
15.10.2015 12:15:12	14.3	11.7	10.4	14.3	14.2	12.5					15.10.2015 12:28:54	6.6	6.6	6.4	6.6	6.6	6.6
15.10.2015 12:15:18	16.1	11.2	8.1	37.7	22.6	12.6					15.10.2015 12:29:00	6.8	6.6	5.9	6.8	6.8	6.7
15.10.2015 12:15:24	12.9	11.6	9.5	12.9	12.9	12.2					15.10.2015 12:29:06	6.8	6.8	6.8	6.8	6.8	6.8
15.10.2015 12:15:30	10.6	9.8	7.5	10.6	10.6	10.1					15.10.2015 12:29:12	7.4	7.1	6	7.4	7.4	7.2
15.10.2015 12:15:36	10.1	10.1	9.5	10.1	10.1	10.1					15.10.2015 12:29:18	12.4	6	5.6	12.4	11.6	6.8
15.10.2015 12:15:42	11.7	10.3	8.9	11.7	11.7	10.9					15.10.2015 12:29:24	8.1	7.1	6.5	8.1	8.1	7.5
15.10.2015 12:15:48	11	9.6	7.1	11	11	10.3					15.10.2015 12:29:30	7	6.5	5.1	7	7	6.7
15.10.2015 12:15:54	14.9	13.4	11.1	14.9	14.9	14.1					15.10.2015 12:29:36	6.2	6.2	6.2	6.2	6.2	6.2
15.10.2015 12:16:00	25.2	22.9	20.2	25.2	25.2	24					15.10.2015 12:29:42	10.5	7.3	6.7	10.5	10.2	7.7
15.10.2015 12:16:06	15.7	14.6	13.5	15.7	15.7	15.1					15.10.2015 12:29:48	6.4	6.4	6.4	6.4	6.4	6.4
15.10.2015 12:16:12	14.6	14.6	14.5	14.6	14.6	14.6					15.10.2015 12:29:54	6.4	6.4	6.4	6.4	6.4	6.4
15.10.2015 12:16:18	13.9	13.9	13.8	13.9	13.9	13.9					15.10.2015 12:30:00	7.5	7.3	6.6	7.5	7.5	7.4
15.10.2015 12:16:24	19.1	16	13.9	40.7	25.7	17					15.10.2015 12:30:06	6.4	6.4	6.4	6.4	6.4	6.4
15.10.2015 12:16:30	18.1	14.1	13	18.1	17.9	15.1					15.10.2015 12:30:12	6.7	6.7	6.7	6.7	6.7	6.7
15.10.2015 12:16:36	26.8	17.2	16.1	26.8	25.6	18.4					15.10.2015 12:30:18	6.7	6.7	6.7	6.7	6.7	6.7
15.10.2015 12:16:42	15.7	15.7	15.2	15.7	15.7	15.7					15.10.2015 12:30:24	11.3	6.5	5.8	11.3	11	7.3
15.10.2015 12:16:48	19.1	16.3	15.7	40.7	25.7	17.1					15.10.2015 12:30:30	7.5	7.5	7.4	7.5	7.5	7.5
15.10.2015 12:16:54	18	17.2	14.9	18	18	17.6					15.10.2015 12:30:36	14.5	7.6	7.6	57.7	27.4	8.8
15.10.2015 12:17:00	24.5	14.9	13.1	29.5	23.6	15.6					15.10.2015 12:30:42	6.8	6.8	6.8	6.8	6.8	6.8
15.10.2015 12:17:06	16.4	15.5	13.4	16.4	16.4	15.9					15.10.2015 12:30:48	8.1	7.2	5.1	8.1	8.1	7.6
15.10.2015 12:17:12	15.2	13.8	12.8	15.2	15.2	14.5					15.10.2015 12:30:54	6.3	6.3	6.3	6.3	6.3	6.3
15.10.2015 12:17:18	13	12.9	11.7	13	13	12.9					15.10.2015 12:31:00	9.1	7.8	7	9.1	9.1	8.4
15.10.2015 12:17:24	14.1	13.9	13.2	14.1	14.1	14					15.10.2015 12:31:06	6.3	6.3	6.3	6.3	6.3	6.3
15.10.2015 12:17:30	12.7	12.7	12.7	12.7	12.7	12.7					15.10.2015 12:31:12	6.7	6.7	6.7	6.7	6.7	6.7
15.10.2015 12:17:36	12.7	12.7	12.6	12.7	12.7	12.7					15.10.2015 12:31:18	7.5	7.5	7.5	7.5	7.5	7.5
15.10.2015 12:17:42	11.1	11.1	10.9	11.1	11.1	11.1					15.10.2015 12:31:24	6.8	6.8	6.7	6.8	6.8	6.8
15.10.2015 12:17:48	12	11.9	11.1	12	12	11.9					15.10.2015 12:31:30	5.1	5.1	5.1	5.1	5.1	5.1
15.10.2015 12:17:54	13.7	13.4	12.1	13.7	13.7	13.5					15.10.2015 12:31:36	6.4	6.4	6.4	6.4	6.4	6.4
15.10.2015 12:18:00	12	12	11.5	12	12	12					15.10.2015 12:31:42	7.5	7.5	7.4	7.5	7.5	7.5
15.10.2015 12:18:06	11.7	11.7	11.6	11.7	11.7	11.7					15.10.2015 12:31:48	5.8	5.7	5.2	5.8	5.8	5.7
15.10.2015 12:18:12	11.9	11.9	11.4	11.9	11.9	11.9					15.10.2015 12:31:54	7.1	7.1	7.1	7.1	7.1	7.1
15.10.2015 12:18:18	13	12.7	11.4	13	13	12.8					15.10.2015 12:32:00	5.3	5.3	5.3	5.3	5.3	5.3
15.10.2015 12:18:24	13.1	12.2	10.9	13.1	13.1	12.6					15.10.2015 12:32:06	6.9	6.9	6.9	6.9	6.9	6.9
15.10.2015 12:18:30	21.1	13	11.5	21.4	19.4	13.9					15.10.2015 12:32:12	6.6	6.6	6.6	6.6	6.6	6.6
15.10.2015 12:18:36	12.8	11.5	10.6	12.8	12.7	12.1					15.10.2015 12:32:18	6.5	6.5	6.5	6.5	6.5	6.5
15.10.2015 12:18:42	11.4	11.4	11.2	11.4	11.4	11.4					15.10.2015 12:32:24	6.7	6.7	6.7	6.7	6.7	6.7
15.10.2015 12:18:48	12.9	10.3	8.4	34.5	19.5	11					15.10.2015 12:32:30	5.5	5.5	5.5	5.5	5.5	5.5
15.10.2015 12:18:54	13.4	12.8	12	13.4	13.4	13.1					15.10.2015 12:32:36	7.8	7.6	6.9	7.8	7.8	7.7
15.10.2015 12:19:00	13.6	13.5	12.6	13.6	13.6	13.6					15.10.2015 12:32:42	6.4	6.4	6.4	6.4	6.4	6.4
15.10.2015 12:19:06	9.4	9.4	9.4	9.4	9.4	9.4					15.10.2015 12:32:48	7.7	7.5	6.8	7.7	7.7	7.6
15.10.2015 12:19:12	13.2	13.2	12.6	13.2	13.2	13.2					15.10.2015 12:32:54	6.3	6.3	6.1	6.3	6.3	6.3
15.10.2015 12:35:00	43.6	9.8	7.3	118	53.7	12	drive 5 (OW)				15.10.2015 12:33:00	5.9	5.9	5.9	5.9	5.9	5.9
15.10.2015 12:35:06	35	7.6	6.6	40.7	30.6	10.1					15.10.2015 12:33:06	6.6	6.6	6.6	6.6	6.6	6.6
15.10.2015 12:35:12	34.3	7.3	6.7	66.2	37.4	8.9					15.10.2015 12:33:12	6.2	6.2	6.1	6.2	6.2	6.2
15.10.2015 12:35:18	8.7	8.7	8.6	8.7	8.7	8.7					15.10.2015 12:33:18	7	6.7	6.1	7	7	6.8
15.10.2015 12:35:24	8.6	8.6	8.4	8.6	8.6	8.6					15.10.2015 12:33:24	6.5	6.5	6.4	6.5	6.5	6.5
15.10.2015 12:35:30	16.5	8.6	8.2	38.4	21.5	8.9					15.10.2015 12:33:30	7	6.8	6.1	7	7	6.9
15.10.2015 12:35:36	22.6	8.7	8.7	44.5	26.7	9.6					15.10.2015 12:33:36	6.1	6.1	6.1	6.1	6.1	6.1
15.10.2015 12:35:42	28.3	9.2	8.5	59.8	33.2	10.5					15.10.2015 12:33:42	8.2	7.8	6.4	8.2	8.2	8
15.10.2015 12:35:48	7.1	7.1	7.1	7.1	7.1	7.1					15.10.2015 12:33:48	20.3	5.3	5	25.7	17.9	6
15.10.2015 12:35:54	7.7	7.6	7.1	7.7	7.7	7.6					15.10.2015 12:48:18	6.6	6.6	6.6	6.6	6.6	6.6	drive 6 (CW)
15.10.2015 12:36:00	12	11.5	9.6	12	12	11.7					15.10.2015 12:48:24	7.1	7.1	7.1	7.1	7.1	7.1
15.10.2015 12:36:06	20.8	11.6	10.2	47.4	26.6	12					15.10.2015 12:48:30	7.2	7.2	7.2	7.2	7.2	7.2
15.10.2015 12:36:12	7.5	7.5	7.3	7.5	7.5	7.5					15.10.2015 12:48:36	7.4	7.4	7.2	7.4	7.4	7.4
15.10.2015 12:36:18	19.7	11.5	9.8	24.7	18.9	12					15.10.2015 12:48:42	7.2	7.2	7.1	7.2	7.2	7.2
15.10.2015 12:36:24	10.4	10.4	10.1	10.4	10.4	10.4					15.10.2015 12:48:48	6.3	6.3	6.3	6.3	6.3	6.3
15.10.2015 12:36:30	15.5	11.8	10.6	15.5	15.4	13.1					15.10.2015 12:48:54	7.2	7.1	6.7	7.2	7.2	7.1
15.10.2015 12:36:36	10.3	10.3	10.3	10.3	10.3	10.3					15.10.2015 12:49:00	5	5	5	5	5	5
15.10.2015 12:36:42	8.4	8.4	8.1	8.4	8.4	8.4					15.10.2015 12:49:06	6.7	6.7	6.7	6.7	6.7	6.7
15.10.2015 12:36:48	19	11.7	10.5	19.4	17.4	12.3					15.10.2015 12:49:12	6.9	6.9	6.9	6.9	6.9	6.9
15.10.2015 12:36:54	10.3	10.3	9.9	10.3	10.3	10.3					15.10.2015 12:49:18	6.2	6.2	6.2	6.2	6.2	6.2
15.10.2015 12:37:00	13	11.8	9.9	13	13	12.3					15.10.2015 12:49:24	6.4	6.4	6.4	6.4	6.4	6.4
15.10.2015 12:37:06	14.2	11.2	10	14.2	14.1	12.2					15.10.2015 12:49:30	6.7	6.7	6.5	6.7	6.7	6.7
15.10.2015 12:37:12	12.7	12.1	10.5	12.7	12.7	12.4					15.10.2015 12:49:36	7.5	6.2	5.2	7.5	7.5	6.8
15.10.2015 12:37:18	20.9	13.1	11	21.2	19.3	13.9					15.10.2015 12:49:42	7.2	7.2	7.2	7.2	7.2	7.2
15.10.2015 12:37:24	8.6	8.6	8.1	8.6	8.6	8.6					15.10.2015 12:49:48	14	7.5	7.2	35.6	19.8	8.2
15.10.2015 12:37:30	11.6	10.8	8.2	11.6	11.6	11.1					15.10.2015 12:49:54	16.9	4.8	4.8	54.7	22.5	6.1
15.10.2015 12:37:36	7.8	7.8	7.8	7.8	7.8	7.8					15.10.2015 12:50:00	7.4	7.4	7.4	7.4	7.4	7.4
15.10.2015 12:37:42	8.7	8.7	8.6	8.7	8.7	8.7					15.10.2015 12:50:06	8.5	6.2	4.9	8.5	8.4	6.9
15.10.2015 12:37:48	11.1	10.3	8.7	11.1	11.1	10.7					15.10.2015 12:50:12	16.1	7.6	7.3	16.4	14.5	8.7
15.10.2015 12:37:54	7.9	7.9	7.8	7.9	7.9	7.9					15.10.2015 12:50:18	7.2	7.1	6.6	7.2	7.2	7.1
15.10.2015 12:38:00	13.8	12.3	11.1	13.8	13.8	13					15.10.2015 12:50:24	7.6	7.6	6.9	7.6	7.6	7.6
15.10.2015 12:38:06	10.3	9.3	8.1	10.3	10.3	9.7					15.10.2015 12:50:30	6.4	6.4	6.4	6.4	6.4	6.4
15.10.2015 12:38:12	11.1	11.1	11.1	11.1	11.1	11.1					15.10.2015 12:50:36	10.1	7.1	6.7	10.1	10	8.1
15.10.2015 12:38:18	10.8	10.8	10.6	10.8	10.8	10.8					15.10.2015 12:50:42	6.6	6.6	6.3	6.6	6.6	6.6
15.10.2015 12:38:24	10.6	10.6	10.6	10.6	10.6	10.6					15.10.2015 12:50:48	6.9	6.9	6.9	6.9	6.9	6.9
15.10.2015 12:38:30	11.6	10.9	9.8	11.6	11.6	11.2					15.10.2015 12:50:54	6.9	6.9	6.9	6.9	6.9	6.9
15.10.2015 12:38:36	8.6	8.6	8.6	8.6	8.6	8.6					15.10.2015 12:51:00	6.9	6.9	6.8	6.9	6.9	6.9
15.10.2015 12:38:42	10.1	10.1	9.6	10.1	10.1	10.1					15.10.2015 12:51:06	7.9	7.7	7	7.9	7.9	7.8
15.10.2015 12:38:48	10.4	10.2	9.4	10.4	10.4	10.3					15.10.2015 12:51:12	7	7	6.7	7	7	7
15.10.2015 12:38:54	11.8	11.7	11.3	11.8	11.8	11.7					15.10.2015 12:51:18	5.2	5.2	5.2	5.2	5.2	5.2
15.10.2015 12:39:00	9.4	9.4	9.4	9.4	9.4	9.4					15.10.2015 12:51:24	17.2	9.1	7	22.2	16.4	9.5
15.10.2015 12:39:06	16.9	14.6	12.6	16.9	16.9	15.3					15.10.2015 12:51:30	6.8	6.8	6.7	6.8	6.8	6.8
15.10.2015 12:39:12	10.2	9.6	8.9	10.2	10.2	9.9					15.10.2015 12:51:36	5.5	5.3	4.6	5.5	5.5	5.4
15.10.2015 12:39:18	11.7	11.7	11.3	11.7	11.7	11.7					15.10.2015 12:51:42	7.2	7.2	7.2	7.2	7.2	7.2
15.10.2015 12:39:24	11.9	11.9	11.7	11.9	11.9	11.9					15.10.2015 12:51:48	6.4	6.4	6.4	6.4	6.4	6.4
15.10.2015 12:39:30	14	12.9	11.7	14	14	13.4					15.10.2015 12:51:54	6.2	6.2	6.2	6.2	6.2	6.2
15.10.2015 12:39:36	10.2	10.1	9.5	10.2	10.2	10.1					15.10.2015 12:52:00	5	5	5	5	5	5
15.10.2015 12:39:42	10.3	10	9	10.3	10.3	10.1					15.10.2015 12:52:06	6.7	6.7	6.7	6.7	6.7	6.7
15.10.2015 12:39:48	14	13.5	11.7	14	14	13.8					15.10.2015 12:52:12	6.7	6.7	6.7	6.7	6.7	6.7
15.10.2015 12:39:54	12.2	12.2	11.7	12.2	12.2	12.2					15.10.2015 12:52:18	6.9	6.8	6.3	6.9	6.9	6.8
15.10.2015 12:40:00	12.5	12.5	12.3	12.5	12.5	12.5					15.10.2015 12:52:24	7	7	6.7	7	7	7
15.10.2015 12:40:06	9.6	9.5	9.1	9.6	9.6	9.6					15.10.2015 12:52:30	6.6	6.6	6.6	6.6	6.6	6.6
15.10.2015 12:40:12	13.1	12.9	11.9	13.1	13.1	13					15.10.2015 12:52:36	6.1	6.1	6.1	6.1	6.1	6.1
15.10.2015 12:40:18	12.3	12.3	12	12.3	12.3	12.3					15.10.2015 12:52:42	7.3	7.3	7.2	7.3	7.3	7.3
15.10.2015 12:40:24	11.9	11.9	11.6	11.9	11.9	11.9					15.10.2015 12:52:48	6.6	6.6	6.6	6.6	6.6	6.6
15.10.2015 12:40:30	12.4	12.4	11.7	12.4	12.4	12.4					15.10.2015 12:52:54	6.5	6.5	6.5	6.5	6.5	6.5
15.10.2015 12:40:36	12.3	12.3	11.6	12.3	12.3	12.3					15.10.2015 12:53:00	10.7	6.7	5.8	10.7	10.4	7.5
15.10.2015 12:40:42	12.2	12.2	12.1	12.2	12.2	12.2					15.10.2015 12:53:06	7.2	7.2	6.9	7.2	7.2	7.2
15.10.2015 12:40:48	13.1	13.1	12.8	13.1	13.1	13.1					15.10.2015 12:53:12	7.1	7.1	7.1	7.1	7.1	7.1
15.10.2015 12:40:54	12.1	12.1	11.3	12.1	12.1	12.1					15.10.2015 12:53:18	7.3	7.3	6.8	7.3	7.3	7.3
15.10.2015 12:41:00	15.9	15.2	12.3	15.9	15.9	15.5					15.10.2015 12:53:24	8.8	8.3	6.7	8.8	8.8	8.5
15.10.2015 12:41:06	12.7	12.1	10.7	12.7	12.7	12.4					15.10.2015 12:53:30	7.9	7.1	5.7	7.9	7.9	7.5
15.10.2015 12:41:12	19.8	11.9	11.4	20.1	18.2	12.7					15.10.2015 12:53:36	6.6	6.6	6.6	6.6	6.6	6.6
15.10.2015 12:41:18	15.1	11.6	10.5	15.1	15.1	12.8					15.10.2015 12:53:42	8.4	8	6.8	8.4	8.4	8.1
15.10.2015 12:41:24	12.4	11.4	10.7	12.4	12.4	11.8					15.10.2015 12:53:48	7.1	7.1	6.9	7.1	7.1	7.1
15.10.2015 12:41:30	14.3	14	13.3	14.3	14.3	14.2					15.10.2015 12:53:54	5.8	5.8	5.8	5.8	5.8	5.8
15.10.2015 12:41:36	18	13.2	12.8	18	17.6	14					15.10.2015 12:54:00	6.8	6.8	6.8	6.8	6.8	6.8
15.10.2015 12:41:42	11.5	11.5	11.5	11.5	11.5	11.5					15.10.2015 12:54:06	7.5	7.4	7	7.5	7.5	7.4
15.10.2015 12:41:48	20.2	12.1	11.9	78.1	25.4	13					15.10.2015 12:54:12	12.3	8.8	7	12.3	12	9.3
15.10.2015 12:41:54	34	12.1	11.5	60.9	37.3	13.7					15.10.2015 12:54:18	5.6	5.6	5.6	5.6	5.6	5.6
15.10.2015 12:42:00	18.3	14.5	13.7	117.9	23.4	15.8					15.10.2015 12:54:24	7.2	7.2	7.1	7.2	7.2	7.2
15.10.2015 12:42:06	14.1	14.1	14.1	14.1	14.1	14.1					15.10.2015 12:54:30	7.4	7.4	7.4	7.4	7.4	7.4
15.10.2015 12:42:12	12.5	11.2	10.3	12.5	12.5	11.8					15.10.2015 12:54:36	7.4	7.3	6.9	7.4	7.4	7.4
15.10.2015 12:42:18	11.4	11.2	10.4	11.4	11.4	11.2					15.10.2015 12:54:42	6.1	6.1	5.9	6.1	6.1	6.1
15.10.2015 12:42:24	14.5	14.3	13.4	14.5	14.5	14.4					15.10.2015 12:54:48	8.7	8.7	8.5	8.7	8.7	8.7
15.10.2015 12:42:30	13.9	13.6	12.4	13.9	13.9	13.7					15.10.2015 12:54:54	6.7	6.7	6.7	6.7	6.7	6.7
15.10.2015 12:42:36	15.2	14.1	13.4	15.2	15.2	14.6					15.10.2015 12:55:00	6.4	6.4	6.3	6.4	6.4	6.4
15.10.2015 12:42:42	10.2	10.2	9.4	10.2	10.2	10.2					15.10.2015 12:55:06	9.1	9.1	9.1	9.1	9.1	9.1
15.10.2015 12:42:48	21.9	14.1	13.3	26.8	21	14.3					15.10.2015 12:55:12	7.9	7.9	7.7	7.9	7.9	7.9
15.10.2015 12:42:54	14.6	12.9	12.4	14.6	14.6	13.6					15.10.2015 12:55:18	6.1	6.1	6.1	6.1	6.1	6.1
15.10.2015 12:43:00	10.1	10.1	9.7	10.1	10.1	10					15.10.2015 12:55:24	8.2	8.2	7.9	8.2	8.2	8.1
15.10.2015 12:43:06	14.2	14	13.3	14.2	14.2	14.1					15.10.2015 12:55:30	8	8	7.7	8	8	8
15.10.2015 12:43:12	16.8	13.5	11.9	16.8	16.4	13.9					15.10.2015 12:55:36	7.5	7.5	7.4	7.5	7.5	7.5
15.10.2015 12:43:18	14.3	13.3	12.2	14.3	14.3	13.7					15.10.2015 12:55:42	7.8	7.8	7.8	7.8	7.8	7.8
15.10.2015 12:43:24	12.4	12.4	12.1	12.4	12.4	12.4					15.10.2015 12:55:48	7.2	7.2	7.1	7.2	7.2	7.2
15.10.2015 12:43:30	12.2	12.2	11.8	12.2	12.2	12.2					15.10.2015 12:55:54	8.5	8.5	8.5	8.5	8.5	8.5
15.10.2015 12:43:36	12	12	12	12	12	12					15.10.2015 12:56:00	10.4	10.4	10	10.4	10.4	10.4
15.10.2015 12:43:42	14.4	13.2	12.2	14.4	14.4	13.7					15.10.2015 12:56:06	9	9	9	9	9	9
15.10.2015 12:43:48	9.4	9.4	9.4	9.4	9.4	9.4					15.10.2015 12:56:12	9.2	9.2	9.2	9.2	9.2	9.2
15.10.2015 12:43:54	12.6	12.4	11.6	12.6	12.6	12.5					15.10.2015 12:56:18	8.4	8.3	7.9	8.4	8.4	8.3
15.10.2015 12:44:00	12.2	12.1	11.2	12.2	12.2	12.1					15.10.2015 12:56:24	9.5	9.5	8.9	9.5	9.5	9.5
15.10.2015 12:44:06	9.8	9.8	9.2	9.8	9.8	9.8					15.10.2015 12:56:30	8.8	8.8	8.7	8.8	8.8	8.8
15.10.2015 12:44:12	13.3	11.2	8.6	34.9	19.9	11.7					15.10.2015 12:56:36	8.5	8.5	8.5	8.5	8.5	8.5
15.10.2015 12:44:18	11.1	11.1	11.1	11.1	11.1	11.1					15.10.2015 12:56:42	8	8	8	8	8	8
15.10.2015 12:44:24	12.8	12.6	11.9	12.8	12.8	12.7					15.10.2015 12:56:48	8	8	8	8	8	8
15.10.2015 12:44:30	11.8	11.8	11.3	11.8	11.8	11.8					15.10.2015 12:56:54	7.9	7.9	7.9	7.9	7.9	7.9
15.10.2015 12:44:36	10.4	10.1	8.5	10.4	10.4	10.2					15.10.2015 12:57:00	7.6	7.6	7.6	7.6	7.6	7.6
15.10.2015 12:44:42	12	12	11.8	12	12	12					15.10.2015 12:57:06	7.4	7.4	7.4	7.4	7.4	7.4
15.10.2015 12:44:48	11.8	11.8	11.6	11.8	11.8	11.8					15.10.2015 12:57:12	25.2	9.9	8.2	30.6	22.8	10.7
15.10.2015 12:58:24	21.9	7	7	48.5	27.3	8.2	drive 7 (OW)				15.10.2015 12:57:18	8	8	7.4	8	8	8
15.10.2015 12:58:30	16	11.3	8.6	59.2	29.1	12.1					15.10.2015 12:57:24	7.5	7.5	7.5	7.5	7.5	7.5
15.10.2015 12:58:36	29.7	7.9	7.9	114.6	39.1	8.4					15.10.2015 13:10:36	7.7	7.7	7.5	7.7	7.7	7.7	drive 8 (CW)
15.10.2015 12:58:42	8.6	8.6	8.6	8.6	8.6	8.6					15.10.2015 13:10:42	8.3	8.3	8.1	8.3	8.3	8.3
15.10.2015 12:58:48	16.7	8.9	8.5	76.2	29.4	9.2					15.10.2015 13:10:48	16.8	8.2	7.3	21.7	15.9	8.8
15.10.2015 12:58:54	13.3	13.2	12.5	13.3	13.3	13.2					15.10.2015 13:10:54	7.4	7.4	7.4	7.4	7.4	7.4
15.10.2015 12:59:00	11.5	11.5	10.9	11.5	11.5	11.5					15.10.2015 13:11:00	8.7	8.4	7.8	8.7	8.7	8.5
15.10.2015 12:59:06	12.6	11.4	10.8	12.6	12.6	11.9					15.10.2015 13:11:06	7.6	7.6	7.5	7.6	7.6	7.6
15.10.2015 12:59:12	11.6	11.6	11	11.6	11.6	11.6					15.10.2015 13:11:12	7.5	7.5	7.4	7.5	7.5	7.5
15.10.2015 12:59:18	26.8	12.4	11.5	32.2	24.4	12.9					15.10.2015 13:11:18	7.4	7.4	7.4	7.4	7.4	7.4
15.10.2015 12:59:24	11.2	11.2	11.2	11.2	11.2	11.2					15.10.2015 13:11:24	15	8.2	7.7	15.3	13.4	8.5
15.10.2015 12:59:30	8.9	8.9	8.9	8.9	8.9	8.9					15.10.2015 13:11:30	7.6	7.6	7.6	7.6	7.6	7.6
15.10.2015 12:59:36	11	11	10.9	11	11	11					15.10.2015 13:11:36	8.1	8.1	8.1	8.1	8.1	8.1
15.10.2015 12:59:42	16.8	11.9	11.2	16.8	16.4	13.1					15.10.2015 13:11:42	8	7.9	7.3	8	8	7.9
15.10.2015 12:59:48	10.8	10.8	10.8	10.8	10.8	10.8					15.10.2015 13:11:48	8.9	8.4	7.7	8.9	8.9	8.6
15.10.2015 12:59:54	13.7	13.3	11.2	13.7	13.7	13.5					15.10.2015 13:11:54	8.4	8.4	7.9	8.4	8.4	8.4
15.10.2015 13:00:00	11.3	11.3	11.3	11.3	11.3	11.3					15.10.2015 13:12:00	7.8	7.8	7.7	7.8	7.8	7.8
15.10.2015 13:00:06	13.5	13.4	12.7	13.5	13.5	13.5					15.10.2015 13:12:06	7.3	7.3	7.2	7.3	7.3	7.3
15.10.2015 13:00:12	13.4	13.2	12.3	13.4	13.4	13.3					15.10.2015 13:12:12	7.4	7.4	6.9	7.4	7.4	7.4
15.10.2015 13:00:18	12.6	12.6	12.1	12.6	12.6	12.6					15.10.2015 13:12:18	7.7	7.7	7.7	7.7	7.7	7.7
15.10.2015 13:00:24	11.6	11.6	11.5	11.6	11.6	11.6					15.10.2015 13:12:24	7.5	7.5	7.5	7.5	7.5	7.5
15.10.2015 13:00:30	13	12.9	12.2	13	13	12.9					15.10.2015 13:12:30	7.8	7.8	7.5	7.8	7.8	7.8
15.10.2015 13:00:36	11.8	11.8	11.8	11.8	11.8	11.8					15.10.2015 13:12:36	10.5	8.4	7.7	10.5	10.4	9
15.10.2015 13:00:42	17.6	14.1	12.2	17.6	17.2	14.6					15.10.2015 13:12:42	8.1	8.1	8.1	8.1	8.1	8.1
15.10.2015 13:00:48	18.2	11.2	9	18.6	16.6	11.6					15.10.2015 13:12:48	8.7	8.7	8.3	8.7	8.7	8.7
15.10.2015 13:00:54	12.5	12.4	12	12.5	12.5	12.4					15.10.2015 13:12:54	8.1	7.1	6.5	8.1	8.1	7.5
15.10.2015 13:01:00	12.9	12.9	12.1	12.9	12.9	12.9					15.10.2015 13:13:00	6.6	6.6	6.1	6.6	6.6	6.6
15.10.2015 13:01:06	9.4	9.4	9.4	9.4	9.4	9.4					15.10.2015 13:13:06	8.2	8.2	8.1	8.2	8.2	8.2
15.10.2015 13:01:12	9.6	9.6	9.4	9.6	9.6	9.6					15.10.2015 13:13:12	7	7	7	7	7	7
15.10.2015 13:01:18	9.5	9.5	9	9.5	9.5	9.5					15.10.2015 13:13:18	7.9	7.9	7.6	7.9	7.9	7.9
15.10.2015 13:01:24	13.6	13	11.8	13.6	13.6	13.3					15.10.2015 13:13:24	7.8	7.8	7.8	7.8	7.8	7.8
15.10.2015 13:01:30	16.2	14.8	11.6	16.2	16.2	15.5					15.10.2015 13:13:30	7.5	7.5	7.5	7.5	7.5	7.5
15.10.2015 13:01:36	11.7	11.7	11.5	11.7	11.7	11.7					15.10.2015 13:13:36	7.9	7.9	7.6	7.9	7.9	7.9
15.10.2015 13:01:42	12.4	11.5	10.9	12.4	12.4	11.9					15.10.2015 13:13:42	9.2	8.7	7.9	9.2	9.2	8.9
15.10.2015 13:01:48	10	9.6	8.8	10	10	9.8					15.10.2015 13:13:48	7	7	7	7	7	7
15.10.2015 13:01:54	9.5	9.2	8	9.5	9.5	9.3					15.10.2015 13:13:54	10.8	9.6	7.5	10.8	10.8	10.1
15.10.2015 13:02:00	11.9	11.8	11.4	11.9	11.9	11.9					15.10.2015 13:14:00	8	8	7.5	8	8	8
15.10.2015 13:02:06	8.8	8.8	8.5	8.8	8.8	8.8					15.10.2015 13:14:06	8.1	8.1	8.1	8.1	8.1	8.1
15.10.2015 13:02:12	12.1	11.9	10.8	12.1	12.1	11.9					15.10.2015 13:14:12	7.3	7.3	7.3	7.3	7.3	7.3
15.10.2015 13:02:18	11.9	11.9	11.3	11.9	11.9	11.9					15.10.2015 13:14:18	7.4	7.4	7.4	7.4	7.4	7.4
15.10.2015 13:02:24	22	10.7	9.2	27	21.1	12.1					15.10.2015 13:14:24	6.7	6.7	6.7	6.7	6.7	6.7
15.10.2015 13:02:30	11.9	11.9	11.5	11.9	11.9	11.9					15.10.2015 13:14:30	7.4	7.4	7.3	7.4	7.4	7.4
15.10.2015 13:02:36	18	10.9	9.7	18.3	16.4	11.3					15.10.2015 13:14:36	7.7	7.7	7	7.7	7.7	7.7
15.10.2015 13:02:42	12.8	11.7	9.3	12.8	12.8	12.2					15.10.2015 13:14:42	10	9.5	8.2	10	10	9.7
15.10.2015 13:02:48	12.5	12.5	12.3	12.5	12.5	12.5					15.10.2015 13:14:48	8.5	8.5	8.5	8.5	8.5	8.5
15.10.2015 13:02:54	14	12.2	11.2	14	13.9	12.6					15.10.2015 13:14:54	8.5	8.5	8.4	8.5	8.5	8.5
15.10.2015 13:03:00	14.4	14.3	13	14.4	14.4	14.3					15.10.2015 13:15:00	8.4	8.4	8.3	8.4	8.4	8.4
15.10.2015 13:03:06	12.8	11	9.7	12.8	12.8	11.8					15.10.2015 13:15:06	8.5	8.5	8.3	8.5	8.5	8.5
15.10.2015 13:03:12	14	13.8	12.9	14	14	13.9					15.10.2015 13:15:12	9	8.9	8.5	9	9	9
15.10.2015 13:03:18	8.9	8.9	8.9	8.9	8.9	8.9					15.10.2015 13:15:18	6.2	6.2	6.2	6.2	6.2	6.2
15.10.2015 13:03:24	12.1	12.1	12.1	12.1	12.1	12.1					15.10.2015 13:15:24	8.1	8.1	8.1	8.1	8.1	8.1
15.10.2015 13:03:30	11.6	10.7	9.3	111.2	16.8	11.1					15.10.2015 13:15:30	7.7	7.7	7.7	7.7	7.7	7.7
15.10.2015 13:03:36	12.5	12.5	12.2	12.5	12.5	12.5					15.10.2015 13:15:36	6.7	6.7	6.7	6.7	6.7	6.7
15.10.2015 13:03:42	12.6	12.6	12	12.6	12.6	12.6					15.10.2015 13:15:42	10	9	8.5	10	10	9.5
15.10.2015 13:03:48	17.1	12.5	12.3	17.1	17	13.9					15.10.2015 13:15:48	8.2	8.2	7.9	8.2	8.2	8.2
15.10.2015 13:03:54	9.4	9.4	9.3	9.4	9.4	9.4					15.10.2015 13:15:54	6.2	6.2	6.2	6.2	6.2	6.2
15.10.2015 13:04:00	11.8	11.1	9.3	11.8	11.8	11.4					15.10.2015 13:16:00	7.9	7.9	7.9	7.9	7.9	7.9
15.10.2015 13:04:06	12.7	12.7	12.1	12.7	12.7	12.7					15.10.2015 13:16:06	8.3	8.1	7.4	8.3	8.3	8.2
15.10.2015 13:04:12	16.8	13.6	12.2	16.8	16.7	14.6					15.10.2015 13:16:12	7.9	7.9	7.3	7.9	7.9	7.9
15.10.2015 13:04:18	24.1	14.3	12.4	29.1	23.2	15					15.10.2015 13:16:18	5.8	5.8	5.8	5.8	5.8	5.8
15.10.2015 13:04:24	21.4	13	12.5	26.4	20.6	13.6					15.10.2015 13:16:24	7.7	7.7	7.7	7.7	7.7	7.7
15.10.2015 13:04:30	24.2	13.8	12.7	24.2	23.3	16					15.10.2015 13:16:30	9.6	8.9	7.2	9.6	9.6	9.2
15.10.2015 13:04:36	13	12.8	11.8	13	13	12.9					15.10.2015 13:16:36	8.7	8.5	7.8	8.7	8.7	8.6
15.10.2015 13:04:42	13.9	12.9	12.3	51.4	21.6	13.4					15.10.2015 13:16:42	7.2	7.2	7.2	7.2	7.2	7.2
15.10.2015 13:04:48	17.5	14.8	12.6	17.5	17.4	15.6					15.10.2015 13:16:48	7.3	7	5.8	7.3	7.3	7.1
15.10.2015 13:04:54	15.8	13.2	12.6	15.8	15.7	14					15.10.2015 13:16:54	7.3	7.3	7.3	7.3	7.3	7.3
15.10.2015 13:05:00	9.4	9.3	8.8	9.4	9.4	9.4					15.10.2015 13:17:00	7.9	7.8	7.4	7.9	7.9	7.8
15.10.2015 13:05:06	15.8	13.2	12.4	15.8	15.7	14					15.10.2015 13:17:06	7.2	7.2	7.2	7.2	7.2	7.2
15.10.2015 13:05:12	16.8	14.6	12.9	16.8	16.8	15.6					15.10.2015 13:17:12	6.1	6	5.6	6.1	6.1	6.1
15.10.2015 13:05:18	18.2	15.2	12.8	18.2	18.1	16.2					15.10.2015 13:17:18	6.1	6.1	5.9	6.1	6.1	6.1
15.10.2015 13:05:24	12.5	11.8	10	12.5	12.5	12.1					15.10.2015 13:17:24	8.3	8.3	8.3	8.3	8.3	8.3
15.10.2015 13:05:30	12.6	12.6	12.4	12.6	12.6	12.6					15.10.2015 13:17:30	7.9	7.9	7.8	7.9	7.9	7.9
15.10.2015 13:05:36	18	13.2	11.9	18	17.2	13.6					15.10.2015 13:17:36	7.8	7.8	7.8	7.8	7.8	7.8
15.10.2015 13:05:42	14.5	12.7	11.9	14.5	14.4	13.1					15.10.2015 13:17:42	7.8	7.8	7.6	7.8	7.8	7.8
15.10.2015 13:05:48	13.9	13.5	12.8	13.9	13.9	13.7					15.10.2015 13:17:48	10.4	8.5	8	10.4	10.3	9
15.10.2015 13:05:54	12.9	12.9	12.4	12.9	12.9	12.9					15.10.2015 13:17:54	14.3	9.4	8.1	14.3	13.5	9.8
15.10.2015 13:06:00	12.4	12.4	12.3	12.4	12.4	12.4					15.10.2015 13:18:00	7.2	7.2	7.2	7.2	7.2	7.2
15.10.2015 13:06:06	23.3	15.6	14.7	23.6	21.6	16.3					15.10.2015 13:18:06	5.1	5.1	5.1	5.1	5.1	5.1
15.10.2015 13:06:12	19.6	12.4	10.6	20	18	12.8					15.10.2015 13:18:12	7	7	7	7	7	7
15.10.2015 13:06:18	14	12	10.5	14	13.9	12.5					15.10.2015 13:18:18	6.4	6.3	5.9	6.4	6.4	6.3
15.10.2015 13:06:24	11.3	11.3	10.8	11.3	11.3	11.3					15.10.2015 13:18:24	6	6	5.7	6	6	6
15.10.2015 13:06:30	12.5	11.4	10.6	12.5	12.5	11.9					15.10.2015 13:18:30	7.7	7.6	7.2	7.7	7.7	7.7
15.10.2015 13:06:36	15.4	15.4	15.2	15.4	15.4	15.4					15.10.2015 13:18:36	6.7	6.7	6.7	6.7	6.7	6.7
15.10.2015 13:06:42	14.4	13	11	14.4	14.4	13.6					15.10.2015 13:18:42	6	6	5.6	6	6	6
15.10.2015 13:06:48	13.1	12.3	11	13.1	13.1	12.7					15.10.2015 13:18:48	5.5	5.5	5.5	5.5	5.5	5.5
15.10.2015 13:06:54	20.4	13.6	12.3	20.7	18.7	13.9					15.10.2015 13:18:54	6.8	6.8	6.8	6.8	6.8	6.8
15.10.2015 13:07:00	11.1	11.1	10.7	11.1	11.1	11.1					15.10.2015 13:19:00	6.8	6.8	6.7	6.8	6.8	6.8
15.10.2015 13:07:06	13.8	13.8	13.7	13.8	13.8	13.8					15.10.2015 13:19:06	7.7	7.7	7.7	7.7	7.7	7.7
15.10.2015 13:07:12	14.5	14.3	13.5	14.5	14.5	14.4					15.10.2015 13:19:12	9.3	9.3	9.3	9.3	9.3	9.3
15.10.2015 13:07:18	11	11	10.8	11	11	11					15.10.2015 13:19:18	8.6	8.6	8.5	8.6	8.6	8.6
15.10.2015 13:07:24	18.2	15.9	11	18.2	18.2	16.9					15.10.2015 13:19:24	7.3	7.3	7.3	7.3	7.3	7.3
15.10.2015 13:07:30	10.2	10.2	10.1	10.2	10.2	10.2					15.10.2015 13:19:30	8	8	7.9	8	8	8
15.10.2015 13:07:36	14.1	14	13.5	14.1	14.1	14.1					15.10.2015 13:19:36	7.6	7.6	7.5	7.6	7.6	7.6
											15.10.2015 13:19:42	7.8	7.8	7.8	7.8	7.8	7.8
											15.10.2015 13:19:48	9.1	9.1	8.8	9.1	9.1	9.1
											15.10.2015 13:19:54	7.7	7.7	7.7	7.7	7.7	7.7
											15.10.2015 13:20:00	7.4	7.4	7.4	7.4	7.4	7.4
											15.10.2015 13:20:06	7.2	7.2	7.2	7.2	7.2	7.2
											15.10.2015 13:20:12	7.4	7.4	7.3	7.4	7.4	7.4
											15.10.2015 13:20:18	9	8	7.3	9	9	8.5
											15.10.2015 13:20:24	10.4	10.1	9.4	10.4	10.4	10.2
drive 1					drive 5						drive 2					drive 6
Number of values	94	94	94		Number of values	99	99	99			Number of values	96	96	96		Number of values	92	92	92
Minimum	6.9	6.9	6.1		Minimum	7.1	7.1	6.6			Minimum	4.1	4.1	4.1		Minimum	5	4.8	4.6
25% Percentile	10.78	9.975	8.375		25% Percentile	10.4	10.1	9.1			25% Percentile	5.8	5.6	5.525		25% Percentile	6.7	6.6	6.425
Median	14.3	11.05	10.2		Median	12.2	11.6	10.6			Median	6.5	6.4	6.2		Median	7.2	7.1	6.9
75% Percentile	20.7	13.03	11.1		75% Percentile	14.4	12.4	11.8			75% Percentile	9.875	9.1	7.875		75% Percentile	8	7.775	7.4
Maximum	51.5	29.4	26.9		Maximum	43.6	15.2	14.1			Maximum	45.1	16.6	15.5		Maximum	25.2	10.4	10
Mean	16.36	11.84	10.49		Mean	13.82	11.25	10.5			Mean	10.17	7.438	6.816		Mean	7.941	7.21	6.941
Std. Deviation	7.394	3.281	2.873		Std. Deviation	6.011	1.867	1.767			Std. Deviation	8.202	2.61	1.994		Std. Deviation	2.818	1.051	0.9948
Std. Error	0.7627	0.3384	0.2964		Std. Error	0.6041	0.1877	0.1776			Std. Error	0.8371	0.2663	0.2035		Std. Error	0.2938	0.1096	0.1037
Lower 95% CI of mean	14.84	11.17	9.901		Lower 95% CI of mean	12.62	10.88	10.14			Lower 95% CI of mean	8.507	6.909	6.412		Lower 95% CI of mean	7.358	6.992	6.735
Upper 95% CI of mean	17.87	12.51	11.08		Upper 95% CI of mean	15.02	11.62	10.85			Upper 95% CI of mean	11.83	7.966	7.22		Upper 95% CI of mean	8.525	7.427	7.147
Sum	1538	1113	986		Sum	1368	1114	1039			Sum	976.2	714	654.3		Sum	730.6	663.3	638.6
drive 3					drive 7						drive 4					drive 8
Number of values	90	90	90		Number of values	93	93	93			Number of values	97	97	97		Number of values	99	99	99
Minimum	5.7	5.7	4.2		Minimum	8.6	7	7			Minimum	4.9	4.9	4.8		Minimum	5.1	5.1	5.1
25% Percentile	11.7	10.75	8.775		25% Percentile	11.65	11.1	10.05			25% Percentile	6.45	6.4	6.1		25% Percentile	7.3	7.2	7.2
Median	14	11.9	10.9		Median	12.9	12.2	11.4			Median	7	6.7	6.5		Median	7.8	7.7	7.5
75% Percentile	17.55	13.43	11.93		75% Percentile	16.1	13.2	12.3			75% Percentile	8.35	7.4	6.8		75% Percentile	8.4	8.2	7.9
Maximum	41	22.9	20.2		Maximum	29.7	15.9	15.2			Maximum	26.9	9.1	7.7		Maximum	16.8	10.1	9.4
Mean	15.81	12.1	10.67		Mean	14.17	12.04	11.17			Mean	8.212	6.859	6.39		Mean	8.02	7.691	7.417
Std. Deviation	6.551	2.602	2.519		Std. Deviation	4.088	1.783	1.576			Std. Deviation	3.485	0.8379	0.6684		Std. Deviation	1.688	0.9014	0.8028
Std. Error	0.6905	0.2742	0.2655		Std. Error	0.4239	0.1848	0.1634			Std. Error	0.3538	0.08507	0.06787		Std. Error	0.1696	0.09059	0.08069
Lower 95% CI of mean	14.44	11.55	10.15		Lower 95% CI of mean	13.33	11.67	10.85			Lower 95% CI of mean	7.51	6.69	6.255		Lower 95% CI of mean	7.684	7.511	7.257
Upper 95% CI of mean	17.18	12.64	11.2		Upper 95% CI of mean	15.01	12.41	11.5			Upper 95% CI of mean	8.915	7.028	6.524		Upper 95% CI of mean	8.357	7.871	7.577
Sum	1423	1089	960.6		Sum	1318	1120	1039			Sum	796.6	665.3	619.8		Sum	794	761.4	734.3

## Sheet: summary
06-30-15						07-10-15						09-21-15						10-15-15
	1						1						1						1
	PM10 [ug/m3]	PM2,5 [ug/m3]	PM1 [ug/m3]				PM10 [ug/m3]	PM2,5 [ug/m3]	PM1 [ug/m3]				PM10 [ug/m3]	PM2,5 [ug/m3]	PM1 [ug/m3]				PM10 [ug/m3]	PM2,5 [ug/m3]	PM1 [ug/m3]
Number of values	99	99	99			Number of values	101	101	101			Number of values	94	94	94			Number of values	94	94	94
Minimum	12.1	12.1	11.2			Minimum	8.6	8.6	6.2			Minimum	28.3	21.7	19			Minimum	6.9	6.9	6.1
25% Percentile	14.3	13.3	12.2			25% Percentile	16.85	12.15	7			25% Percentile	37.03	30.2	26.5			25% Percentile	10.78	9.975	8.375
Median	17	14.2	12.7			Median	19.4	13.8	7.4			Median	41.05	32.3	27.5			Median	14.3	11.05	10.2
75% Percentile	21	15	13.1			75% Percentile	22.6	15.1	8.85			75% Percentile	45.73	33.53	28.13			75% Percentile	20.7	13.03	11.1
Maximum	36.9	18.8	15.1			Maximum	35.2	18.6	10.6			Maximum	68.4	36.9	30.9			Maximum	51.5	29.4	26.9
Mean	18.04	14.28	12.72			Mean	20.01	13.84	7.891			Mean	42.26	31.84	27.16			Mean	16.36	11.84	10.49
Std. Deviation	4.859	1.332	0.7151			Std. Deviation	4.815	2.195	1.165			Std. Deviation	7.386	2.602	1.754			Std. Deviation	7.394	3.281	2.873
Std. Error of Mean	0.4884	0.1339	0.07187			Std. Error of Mean	0.4791	0.2184	0.1159			Std. Error of Mean	0.7618	0.2683	0.181			Std. Error of Mean	0.7627	0.3384	0.2964
Lower 95% CI of mean	17.07	14.01	12.58			Lower 95% CI of mean	19.06	13.41	7.661			Lower 95% CI of mean	40.75	31.31	26.8			Lower 95% CI of mean	14.84	11.17	9.901
Upper 95% CI of mean	19.01	14.54	12.86			Upper 95% CI of mean	20.96	14.27	8.121			Upper 95% CI of mean	43.78	32.37	27.52			Upper 95% CI of mean	17.87	12.51	11.08
Sum	1786	1413	1259			Sum	2021	1398	797			Sum	3973	2993	2553			Sum	1538	1113	986
	2						2						2						2
	PM10 [ug/m3]	PM2,5 [ug/m3]	PM1 [ug/m3]				PM10 [ug/m3]	PM2,5 [ug/m3]	PM1 [ug/m3]				PM10 [ug/m3]	PM2,5 [ug/m3]	PM1 [ug/m3]				PM10 [ug/m3]	PM2,5 [ug/m3]	PM1 [ug/m3]
Number of values	100	100	100			Number of values	96	96	96			Number of values	96	96	96			Number of values	96	96	96
Minimum	4.4	4.4	4.4			Minimum	4.6	4.6	4.3			Minimum	21.2	21.2	20.7			Minimum	4.1	4.1	4.1
25% Percentile	6.125	6	5.6			25% Percentile	6.525	6.4	5.6			25% Percentile	22.6	22.43	21.6			25% Percentile	5.8	5.6	5.525
Median	7.85	7.2	6.95			Median	7.45	7.1	5.9			Median	23.5	23.2	22.55			Median	6.5	6.4	6.2
75% Percentile	9.9	9.7	9.575			75% Percentile	8.275	7.8	6.3			75% Percentile	25.38	24.1	23.18			75% Percentile	9.875	9.1	7.875
Maximum	16.5	11.6	10.6			Maximum	13.2	10.3	7.7			Maximum	47.3	26.8	24.2			Maximum	45.1	16.6	15.5
Mean	8.157	7.797	7.449			Mean	7.541	7.219	5.924			Mean	24.85	23.32	22.46			Mean	10.17	7.438	6.816
Std. Deviation	2.252	2.023	1.994			Std. Deviation	1.398	1.068	0.6718			Std. Deviation	4.491	1.196	0.909			Std. Deviation	8.202	2.61	1.994
Std. Error of Mean	0.2252	0.2023	0.1994			Std. Error of Mean	0.1426	0.109	0.06857			Std. Error of Mean	0.4583	0.122	0.09277			Std. Error of Mean	0.8371	0.2663	0.2035
Lower 95% CI of mean	7.71	7.396	7.053			Lower 95% CI of mean	7.257	7.002	5.788			Lower 95% CI of mean	23.94	23.08	22.27			Lower 95% CI of mean	8.507	6.909	6.412
Upper 95% CI of mean	8.604	8.198	7.845			Upper 95% CI of mean	7.824	7.435	6.06			Upper 95% CI of mean	25.76	23.56	22.64			Upper 95% CI of mean	11.83	7.966	7.22
Sum	815.7	779.7	744.9			Sum	723.9	693	568.7			Sum	2385	2239	2156			Sum	976.2	714	654.3
	3						3						3						3
	PM10 [ug/m3]	PM2,5 [ug/m3]	PM1 [ug/m3]				PM10 [ug/m3]	PM2,5 [ug/m3]	PM1 [ug/m3]				PM10 [ug/m3]	PM2,5 [ug/m3]	PM1 [ug/m3]				PM10 [ug/m3]	PM2,5 [ug/m3]	PM1 [ug/m3]
Number of values	100	100	100			Number of values	103	103	103			Number of values	98	98	98			Number of values	90	90	90
Minimum	6.9	6.9	6.9			Minimum	8.1	7.6	5.2			Minimum	31.7	26.3	23.5			Minimum	5.7	5.7	4.2
25% Percentile	13.5	12.2	11.43			25% Percentile	14.7	10.3	5.8			25% Percentile	37.68	32.4	28.58			25% Percentile	11.7	10.75	8.775
Median	16.2	13.7	12.15			Median	17.4	11.5	6.3			Median	40.9	33.8	29.45			Median	14	11.9	10.9
75% Percentile	22.15	16.38	14.63			75% Percentile	21.1	13.4	7.7			75% Percentile	45.4	35.4	30.2			75% Percentile	17.55	13.43	11.93
Maximum	40.1	38.2	36.7			Maximum	31.5	16.6	9.2			Maximum	57.5	38.4	33.7			Maximum	41	22.9	20.2
Mean	17.96	15.16	13.94			Mean	18.22	11.79	6.744			Mean	41.94	33.65	29.3			Mean	15.81	12.1	10.67
Std. Deviation	6.36	5.211	4.969			Std. Deviation	4.957	1.973	1.107			Std. Deviation	5.652	2.581	1.541			Std. Deviation	6.551	2.602	2.519
Std. Error of Mean	0.636	0.5211	0.4969			Std. Error of Mean	0.4885	0.1944	0.109			Std. Error of Mean	0.571	0.2608	0.1557			Std. Error of Mean	0.6905	0.2742	0.2655
Lower 95% CI of mean	16.7	14.12	12.96			Lower 95% CI of mean	17.25	11.4	6.527			Lower 95% CI of mean	40.81	33.13	28.99			Lower 95% CI of mean	14.44	11.55	10.15
Upper 95% CI of mean	19.22	16.19	14.93			Upper 95% CI of mean	19.19	12.17	6.96			Upper 95% CI of mean	43.08	34.16	29.61			Upper 95% CI of mean	17.18	12.64	11.2
Sum	1796	1516	1394			Sum	1876	1214	694.6			Sum	4110	3297	2871			Sum	1423	1089	960.6
	4						4						4						4
	PM10 [ug/m3]	PM2,5 [ug/m3]	PM1 [ug/m3]				PM10 [ug/m3]	PM2,5 [ug/m3]	PM1 [ug/m3]				PM10 [ug/m3]	PM2,5 [ug/m3]	PM1 [ug/m3]				PM10 [ug/m3]	PM2,5 [ug/m3]	PM1 [ug/m3]
Number of values	103	103	103			Number of values	92	92	92			Number of values	98	98	98			Number of values	97	97	97
Minimum	4.2	4.2	4.2			Minimum	3.7	3.7	3.5			Minimum	18.7	18.7	18.7			Minimum	4.9	4.9	4.8
25% Percentile	5.7	5.7	5.7			25% Percentile	5.1	5.1	4.325			25% Percentile	21.7	21.68	21.18			25% Percentile	6.45	6.4	6.1
Median	6.3	6.3	6.1			Median	5.75	5.7	4.9			Median	23.05	22.9	22.05			Median	7	6.7	6.5
75% Percentile	7.5	7.4	7			75% Percentile	6.675	6.275	5.275			75% Percentile	24.2	23.93	23.13			75% Percentile	8.35	7.4	6.8
Maximum	11.7	11.7	10.7			Maximum	12.4	8.3	5.7			Maximum	34.1	26.1	25.1			Maximum	26.9	9.1	7.7
Mean	6.769	6.736	6.586			Mean	6.084	5.69	4.755			Mean	23.26	22.71	22.04			Mean	8.212	6.859	6.39
Std. Deviation	1.593	1.582	1.526			Std. Deviation	1.483	0.8712	0.5585			Std. Deviation	2.488	1.574	1.413			Std. Deviation	3.485	0.8379	0.6684
Std. Error of Mean	0.157	0.1559	0.1503			Std. Error of Mean	0.1547	0.09082	0.05823			Std. Error of Mean	0.2513	0.159	0.1427			Std. Error of Mean	0.3538	0.08507	0.06787
Lower 95% CI of mean	6.458	6.427	6.288			Lower 95% CI of mean	5.776	5.51	4.64			Lower 95% CI of mean	22.76	22.39	21.76			Lower 95% CI of mean	7.51	6.69	6.255
Upper 95% CI of mean	7.08	7.045	6.885			Upper 95% CI of mean	6.391	5.871	4.871			Upper 95% CI of mean	23.76	23.02	22.33			Upper 95% CI of mean	8.915	7.028	6.524
Sum	697.2	693.8	678.4			Sum	559.7	523.5	437.5			Sum	2280	2225	2160			Sum	796.6	665.3	619.8
	5						5						5						5
	PM10 [ug/m3]	PM2,5 [ug/m3]	PM1 [ug/m3]				PM10 [ug/m3]	PM2,5 [ug/m3]	PM1 [ug/m3]				PM10 [ug/m3]	PM2,5 [ug/m3]	PM1 [ug/m3]				PM10 [ug/m3]	PM2,5 [ug/m3]	PM1 [ug/m3]
Number of values	103	103	103			Number of values	95	95	95			Number of values	97	97	97			Number of values	99	99	99
Minimum	6.6	6.6	6.6			Minimum	7.3	6.1	4.6			Minimum	20.6	20.6	18.1			Minimum	7.1	7.1	6.6
25% Percentile	12.5	11.9	11.1			25% Percentile	12.4	8.7	5.2			25% Percentile	31.65	25.8	22.3			25% Percentile	10.4	10.1	9.1
Median	14.3	12.8	11.8			Median	15	9.8	5.7			Median	36.9	27.8	23.5			Median	12.2	11.6	10.6
75% Percentile	17.3	13.6	12.4			75% Percentile	18	11.4	6.3			75% Percentile	45.1	30.2	24.5			75% Percentile	14.4	12.4	11.8
Maximum	28	16.1	13.6			Maximum	32	14.5	8.3			Maximum	156.1	57.4	28.5			Maximum	43.6	15.2	14.1
Mean	15.32	12.7	11.61			Mean	15.72	10	5.897			Mean	40.73	28.37	23.22			Mean	13.82	11.25	10.5
Std. Deviation	4.333	1.647	1.364			Std. Deviation	4.89	1.812	0.9024			Std. Deviation	16.43	4.731	1.819			Std. Deviation	6.011	1.867	1.767
Std. Error of Mean	0.427	0.1622	0.1344			Std. Error of Mean	0.5017	0.1859	0.09259			Std. Error of Mean	1.668	0.4803	0.1846			Std. Error of Mean	0.6041	0.1877	0.1776
Lower 95% CI of mean	14.48	12.38	11.34			Lower 95% CI of mean	14.72	9.632	5.713			Lower 95% CI of mean	37.42	27.42	22.85			Lower 95% CI of mean	12.62	10.88	10.14
Upper 95% CI of mean	16.17	13.02	11.88			Upper 95% CI of mean	16.72	10.37	6.081			Upper 95% CI of mean	44.04	29.32	23.58			Upper 95% CI of mean	15.02	11.62	10.85
Sum	1578	1308	1196			Sum	1493	950.1	560.2			Sum	3951	2752	2252			Sum	1368	1114	1039
	6						6						6						6
	PM10 [ug/m3]	PM2,5 [ug/m3]	PM1 [ug/m3]				PM10 [ug/m3]	PM2,5 [ug/m3]	PM1 [ug/m3]				PM10 [ug/m3]	PM2,5 [ug/m3]	PM1 [ug/m3]				PM10 [ug/m3]	PM2,5 [ug/m3]	PM1 [ug/m3]
Number of values	92	92	92			Number of values	100	100	100			Number of values	98	98	98			Number of values	92	92	92
Minimum	4.5	4.5	4.4			Minimum	3.7	3.7	3.6			Minimum	16.4	16.4	16.2			Minimum	5	4.8	4.6
25% Percentile	5.2	5.2	5.2			25% Percentile	6.1	5.925	5.025			25% Percentile	17.8	17.68	17			25% Percentile	6.7	6.6	6.425
Median	5.6	5.6	5.5			Median	6.9	6.85	5.65			Median	18.5	18.2	17.5			Median	7.2	7.1	6.9
75% Percentile	6.75	6.5	6.275			75% Percentile	7.6	7.4	6.3			75% Percentile	20.23	18.9	17.9			75% Percentile	8	7.775	7.4
Maximum	14.1	10.6	10.4			Maximum	11.7	9.7	7.3			Maximum	49.3	20.9	19.2			Maximum	25.2	10.4	10
Mean	6.232	6.122	5.996			Mean	6.904	6.702	5.592			Mean	20.13	18.31	17.53			Mean	7.941	7.21	6.941
Std. Deviation	1.707	1.482	1.442			Std. Deviation	1.251	1.052	0.8089			Std. Deviation	4.702	0.8875	0.6683			Std. Deviation	2.818	1.051	0.9948
Std. Error of Mean	0.178	0.1545	0.1504			Std. Error of Mean	0.1251	0.1052	0.08089			Std. Error of Mean	0.475	0.08965	0.06751			Std. Error of Mean	0.2938	0.1096	0.1037
Lower 95% CI of mean	5.878	5.815	5.697			Lower 95% CI of mean	6.656	6.493	5.432			Lower 95% CI of mean	19.19	18.13	17.4			Lower 95% CI of mean	7.358	6.992	6.735
Upper 95% CI of mean	6.585	6.429	6.294			Upper 95% CI of mean	7.152	6.911	5.752			Upper 95% CI of mean	21.08	18.48	17.66			Upper 95% CI of mean	8.525	7.427	7.147
Sum	573.3	563.2	551.6			Sum	690.4	670.2	559.2			Sum	1973	1794	1718			Sum	730.6	663.3	638.6
	7						7						7						7
	PM10 [ug/m3]	PM2,5 [ug/m3]	PM1 [ug/m3]				PM10 [ug/m3]	PM2,5 [ug/m3]	PM1 [ug/m3]				PM10 [ug/m3]	PM2,5 [ug/m3]	PM1 [ug/m3]				PM10 [ug/m3]	PM2,5 [ug/m3]	PM1 [ug/m3]
Number of values	104	104	104			Number of values	96	96	96			Number of values	96	96	96			Number of values	93	93	93
Minimum	8.3	7.9	6.7			Minimum	10.3	8.5	5.6			Minimum	22.1	19.7	17.3			Minimum	8.6	7	7
25% Percentile	13.75	12.6	11.73			25% Percentile	14.55	10.53	6.3			25% Percentile	29.45	24.3	21.53			25% Percentile	11.65	11.1	10.05
Median	17.1	13.9	12.6			Median	17.35	11.75	6.5			Median	32.75	25.65	22.1			Median	12.9	12.2	11.4
75% Percentile	20.48	16.25	14.28			75% Percentile	20.3	13.3	7.625			75% Percentile	35.75	27.1	22.58			75% Percentile	16.1	13.2	12.3
Maximum	30.9	25	21.3			Maximum	37.1	16.3	9.3			Maximum	63.4	30.5	24.1			Maximum	29.7	15.9	15.2
Mean	17.57	14.2	12.88			Mean	18.11	11.99	6.918			Mean	33.28	25.62	21.99			Mean	14.17	12.04	11.17
Std. Deviation	4.725	2.809	2.481			Std. Deviation	4.579	1.79	0.9332			Std. Deviation	5.749	2.021	1.03			Std. Deviation	4.088	1.783	1.576
Std. Error of Mean	0.4633	0.2754	0.2432			Std. Error of Mean	0.4673	0.1827	0.09525			Std. Error of Mean	0.5868	0.2062	0.1052			Std. Error of Mean	0.4239	0.1848	0.1634
Lower 95% CI of mean	16.65	13.66	12.4			Lower 95% CI of mean	17.18	11.62	6.729			Lower 95% CI of mean	32.12	25.21	21.78			Lower 95% CI of mean	13.33	11.67	10.85
Upper 95% CI of mean	18.49	14.75	13.37			Upper 95% CI of mean	19.04	12.35	7.107			Upper 95% CI of mean	34.45	26.03	22.2			Upper 95% CI of mean	15.01	12.41	11.5
Sum	1827	1477	1340			Sum	1739	1151	664.1			Sum	3195	2460	2111			Sum	1318	1120	1039
	8					8						8						8
	PM10 [ug/m3]	PM2,5 [ug/m3]	PM1 [ug/m3]				PM10 [ug/m3]	PM2,5 [ug/m3]	PM1 [ug/m3]				PM10 [ug/m3]	PM2,5 [ug/m3]	PM1 [ug/m3]				PM10 [ug/m3]	PM2,5 [ug/m3]	PM1 [ug/m3]
Number of values	103	103	103			Number of values	106	106	106			Number of values	117	117	117			Number of values	99	99	99
Minimum	4	4	4			Minimum	4.8	4.8	4.5			Minimum	14.6	14.6	14.5			Minimum	5.1	5.1	5.1
25% Percentile	4.9	4.9	4.8			25% Percentile	6.1	6	4.9			25% Percentile	16.2	16.1	15.5			25% Percentile	7.3	7.2	7.2
Median	5.3	5.2	5.1			Median	6.75	6.6	5.95			Median	16.9	16.8	15.9			Median	7.8	7.7	7.5
75% Percentile	6.2	6	6			75% Percentile	7.5	7.225	6.2			75% Percentile	17.95	17.15	16.35			75% Percentile	8.4	8.2	7.9
Maximum	11.6	10.9	9.2			Maximum	15	9.4	7.4			Maximum	37.2	22.8	21.8			Maximum	16.8	10.1	9.4
Mean	5.737	5.707	5.579			Mean	6.955	6.661	5.666			Mean	17.95	16.84	16.14			Mean	8.02	7.691	7.417
Std. Deviation	1.416	1.368	1.273			Std. Deviation	1.451	0.8691	0.7181			Std. Deviation	3.557	1.402	1.249			Std. Deviation	1.688	0.9014	0.8028
Std. Error of Mean	0.1396	0.1348	0.1255			Std. Error of Mean	0.1409	0.08442	0.06974			Std. Error of Mean	0.3289	0.1296	0.1155			Std. Error of Mean	0.1696	0.09059	0.08069
Lower 95% CI of mean	5.46	5.439	5.33			Lower 95% CI of mean	6.675	6.494	5.528			Lower 95% CI of mean	17.3	16.58	15.91			Lower 95% CI of mean	7.684	7.511	7.257
Upper 95% CI of mean	6.014	5.974	5.828			Upper 95% CI of mean	7.234	6.829	5.804			Upper 95% CI of mean	18.61	17.09	16.37			Upper 95% CI of mean	8.357	7.871	7.577
Sum	590.9	587.8	574.6			Sum	737.2	706.1	600.6			Sum	2101	1970	1888			Sum	794	761.4	734.3
06-30-15		Median								07-10-15		Median
drive#	window	PM10 [ug/m3]	PM2,5 [ug/m3]	PM1 [ug/m3]						drive#	Fenster	PM10 [ug/m3]	PM2,5 [ug/m3]	PM1 [ug/m3]
1	open	17	14.2	12.7						1	open	19.4	13.8	7.4
2	closed	7.85	7.2	6.95						2	closed	7.45	7.1	5.9
3	open	16.2	13.7	12.15						3	open	17.4	11.5	6.3
4	closed	6.3	6.3	6.1						4	closed	5.75	5.7	4.9
5	open	14.3	12.8	11.8						5	open	15	9.8	5.7
6	closed	5.6	5.6	5.5						6	closed	6.9	6.85	5.65
7	open	17.1	13.9	12.6						7	open	17.35	11.75	6.5
8	closed	5.3	5.2	5.1						8	closed	6.75	6.6	5.95
09-21-15		Median								10-15-15		Median
drive#	window	PM10 [ug/m3]	PM2,5 [ug/m3]	PM1 [ug/m3]						drive#	Fenster	PM10 [ug/m3]	PM2,5 [ug/m3]	PM1 [ug/m3]
1	open	41.05	32.3	27.5						1	open	14.3	11.05	10.2
2	closed	23.5	23.2	22.55						2	closed	6.5	6.4	6.2
3	open	40.9	33.8	29.45						3	open	14	11.9	10.9
4	closed	23.05	22.9	22.05						4	closed	7	6.7	6.5
5	open	36.9	27.8	23.5						5	open	12.2	11.6	10.6
6	closed	18.5	18.2	17.5						6	closed	7.2	7.1	6.9
7	open	32.75	25.65	22.1						7	open	12.9	12.2	11.4
8	closed	16.9	16.8	15.9						8	closed	7.8	7.7	7.5

## Sheet: reduction
				2.5-10µm (PM10-PM2,5)	1-2.5µm (PM2.5-PM1)	<1µm (PM1)
06-30-15	relative	drive 1+2	(drive1-drive2/drive1)	76.7857	83.3333	45.2756
	reduction	drive 3+4	(drive3-drive4)/drive3	~100	87.0968	49.7942
	[%]	drive 5+6	(drive5-drive6)/drive5	~100	90	53.3898
		drive 7+8	(drive7-drive8)/drive7	96.875	92.3077	59.5238
		mean		93.4152	88.1844	51.9959
		standard deviation		11.1838	3.87357	6.01726
	absolute	drive 1+2	drive1-drive2	2.15	1.25	5.75
	reduction	drive 3+4	drive3-drive4	2.5	1.35	6.05
	[µg m-3]	drive 5+6	drive5-drive6	1.5	0.9	6.3
		drive 7+8	drive7-drive8	3.1	1.2	7.5
		mean		2.3125	1.175	6.4
		standard deviation		0.579197	0.167705	0.664267
				2.5-10µm (PM10-PM2,5)	1-2.5µm (PM2.5-PM1)	<1µm (PM1)
07-10-15	relative	drive 1+2	(drive1-drive2/drive1)	93.75	81.25	20.2703
	reduction	drive 3+4	(drive3-drive4)/drive3	99.1525	84.6154	22.2222
	[%]	drive 5+6	(drive5-drive6)/drive5	99.0385	70.7317	0.877193
		drive 7+8	(drive7-drive8)/drive7	97.3214	87.619	8.46154
		mean		97.3156	81.054	12.9578
		standard deviation		2.52033	7.35689	10.0906
	absolute	drive 1+2	drive1-drive2	5.25	5.2	1.5
	reduction	drive 3+4	drive3-drive4	5.85	4.4	1.4
	[µg m-3]	drive 5+6	drive5-drive6	5.15	2.9	0.05
		drive 7+8	drive7-drive8	5.45	4.6	0.55
		mean		5.425	4.275	0.875
		standard deviation		0.30957	0.977667	0.695821
				2.5-10µm (PM10-PM2,5)	1-2.5µm (PM2.5-PM1)	<1µm (PM1)
09-21-15	relative	drive 1+2	(drive1-drive2/drive1)	96.5714	86.4583	18
	reduction	drive 3+4	(drive3-drive4)/drive3	97.8873	80.4598	25.1273
	[%]	drive 5+6	(drive5-drive6)/drive5	96.7033	83.7209	25.5319
		drive 7+8	(drive7-drive8)/drive7	98.5915	74.6479	28.0543
		mean		97.4384	81.3217	24.1784
		standard deviation		0.970103	5.08016	4.3177
	absolute	drive 1+2	drive1-drive2	8.45	4.15	4.95
	reduction	drive 3+4	drive3-drive4	6.95	3.5	7.4
	[µg m-3]	drive 5+6	drive5-drive6	8.8	3.6	6
		drive 7+8	drive7-drive8	7	2.65	6.2
		mean		7.8	3.475	6.1375
		standard deviation		0.963501	0.619812	1.00447
				2.5-10µm (PM10-PM2,5)	1-2.5µm (PM2.5-PM1)	<1µm (PM1)
10-15-15	relative	drive 1+2	(drive1-drive2/drive1)	96.9231	76.4706	39.2157
	reduction	drive 3+4	(drive3-drive4)/drive3	85.7143	80	40.367
	[%]	drive 5+6	(drive5-drive6)/drive5	83.3333	80	34.9057
		drive 7+8	(drive7-drive8)/drive7	85.7143	75	34.2105
		mean		87.9212	77.8676	37.1747
		standard deviation		6.10528	2.53437	3.07089
	absolute	drive 1+2	drive1-drive2	3.15	0.65	4
	reduction	drive 3+4	drive3-drive4	1.8	0.8	4.4
	[µg m-3]	drive 5+6	drive5-drive6	0.5	0.8	3.7
		drive 7+8	drive7-drive8	0.6	0.6	3.9
		mean		1.5125	0.7125	4
		standard deviation		1.24122	0.103078	0.294392
	2.5-10 µm		1-2.5 µm		<1 µm
	relative reduction [%]	absolute reduction PM [µg m-3]	relative reduction [%]	absolute reduction PM [µg m-3]	Relative reduction [%]	absolute reduction PM [µg m-3]
06-30-15	93.4 ± 11.2	2.3 ± 0.6	88.2 ± 3.9	1.2 ± 0.2	52.0 ± 6.0	6.4 ± 0.7
2015-10-07	97.3 ± 2.5	5.4 ± 0.3	81.1 ± 7.4	4.3 ± 1.0	13.0 ± 10.1	0.9 ± 0.7
09-21-15	97.4 ± 1.0	7.8 ± 1.0	81.3 ± 5.1	3.5 ± 0.6	24.2 ± 4.3	6.1 ± 1.0
10-15-15	87.9 ± 6.1	1.5 ± 1.2	77.9 ± 2.5	0.7 ± 0.1	37.2 ± 3.1	4.0 ± 0.3
