# Supplementary material for: Mobile Measurements of Particulate Matter in a Car Cabin: Local Variations, Contrasting Data from Mobile versus Stationary Measurements and the Effect of an Opened versus a Closed Window
Source: Int J Environ Res Public Health. 2018 Nov 26;15(12):2642. doi: 10.3390/ijerph15122642 (PMC6313680; doi:10.3390/ijerph15122642)
Supplement: Supplementary file 1 [file ijerph-15-02642-s001.zip › 4.PM point sources.xlsx]

## Sheet: car with soot production 
	PM10	PM2.5	PM1			t	2.5-10µm	1-2.5µm	<1µm
26.06.2015 14:18:58	25.7	23.7	19.6			6	2	4.1	19.6
26.06.2015 14:19:04	56	38.5	37.1			12	17.5	1.4	37.1
26.06.2015 14:19:10	168.9	150.3	147.5			18	18.6	2.8	147.5
26.06.2015 14:19:16	121.1	112.8	110			24	8.3	2.8	110
26.06.2015 14:19:22	123.5	118.3	111.3			30	5.2	7	111.3
26.06.2015 14:19:28	109.5	96.9	92.4			36	12.6	4.5	92.4
26.06.2015 14:19:34	83.9	78.5	74.1			42	5.4	4.4	74.1
26.06.2015 14:19:40	66.1	64.1	58.2			48	2	5.9	58.2
26.06.2015 14:19:46	62	57	49.1			54	5	7.9	49.1
26.06.2015 14:19:52	50	43.1	40.9			60	6.9	2.2	40.9
26.06.2015 14:19:58	41.3	40.4	38			66	0.9	2.4	38
26.06.2015 14:20:04	47.8	38.9	34.9			72	8.9	4	34.9
26.06.2015 14:20:10	41.7	32.6	30.9			78	9.1	1.7	30.9
26.06.2015 14:20:16	49.5	37.3	32.2			84	12.2	5.1	32.2
26.06.2015 14:20:22	34.2	29.3	28.7			90	4.9	0.6	28.7
26.06.2015 14:20:28	34.1	30.6	28.1			96	3.5	2.5	28.1
26.06.2015 14:20:34	38.3	32	27.9			102	6.3	4.1	27.9
26.06.2015 14:20:40	43	32	28.9			108	11	3.1	28.9
26.06.2015 14:20:46	35.2	32.7	31.2			114	2.5	1.5	31.2
26.06.2015 14:20:52	38.6	30.4	27.5			120	8.2	2.9	27.5
26.06.2015 14:20:58	35.6	30.9	27.6			126	4.7	3.3	27.6
26.06.2015 14:21:04	30	27	25.7			132	3	1.3	25.7
26.06.2015 14:21:10	35.2	30.1	26.3			138	5.1	3.8	26.3
26.06.2015 14:21:16	39	28.7	25.4			144	10.3	3.3	25.4
26.06.2015 14:21:22	28.6	26.7	23.9			150	1.9	2.8	23.9
26.06.2015 14:21:28	34.9	27.5	25.7			156	7.4	1.8	25.7

## Sheet: street sweeper (09-21-15)
	PM10 [ug/m3]	PM2,5 [ug/m3]	PM1 [ug/m3]			t	2.5-10µm	1-2.5µm	<1µm
21.09.2015 11:42:06	24.8	20.7	18.1			6	4.1	2.6	18.1
21.09.2015 11:42:12	26.5	20.9	18.6			12	5.6	2.3	18.6
21.09.2015 11:42:18	37.9	22.4	19			18	15.5	3.4	19
21.09.2015 11:42:24	20.6	20.6	19.8			24	0	0.8	19.8
21.09.2015 11:42:30	32.8	21.5	19.7			30	11.3	1.8	19.7
21.09.2015 11:42:36	35.6	25.2	20.6			36	10.4	4.6	20.6
21.09.2015 11:42:42	28.7	21.5	19			42	7.2	2.5	19
21.09.2015 11:42:48	28.6	22.6	20.2			48	6	2.4	20.2
21.09.2015 11:42:54	32.1	24.1	20.1			54	8	4	20.1
21.09.2015 11:43:00	27	24.5	20.5			60	2.5	4	20.5
21.09.2015 11:43:06	33	22.7	20.8			66	10.3	1.9	20.8
21.09.2015 11:43:12	30.9	26	20.6			72	4.9	5.4	20.6
21.09.2015 11:43:18	37.3	28.6	21.2			78	8.7	7.4	21.2
21.09.2015 11:43:24	25.5	24.7	21.8			84	0.8	2.9	21.8
21.09.2015 11:43:30	27.6	25.3	21.2			90	2.3	4.1	21.2
21.09.2015 11:43:36	33.4	25.5	21.9			96	7.9	3.6	21.9
21.09.2015 11:43:42	29.5	25.7	22			102	3.8	3.7	22
21.09.2015 11:43:48	28.3	26.6	22.8			108	1.7	3.8	22.8
21.09.2015 11:43:54	35.6	24.9	22.2			114	10.7	2.7	22.2
21.09.2015 11:44:00	35.7	24.4	22.1			120	11.3	2.3	22.1
21.09.2015 11:44:06	37.4	29.4	22.5			126	8	6.9	22.5
21.09.2015 11:44:12	28.9	26.2	23.6			132	2.7	2.6	23.6
21.09.2015 11:44:18	29.4	24.4	22.7			138	5	1.7	22.7
21.09.2015 11:44:24	30.7	27.5	22.1			144	3.2	5.4	22.1
21.09.2015 11:44:30	49	24.3	22.7			150	24.7	1.6	22.7
21.09.2015 11:44:36	31.6	27.5	21.9			156	4.1	5.6	21.9
21.09.2015 11:44:42	38.9	26.5	22.8			162	12.4	3.7	22.8
21.09.2015 11:44:48	28.1	26.9	22.7			168	1.2	4.2	22.7
21.09.2015 11:44:54	32	27.8	22.9			174	4.2	4.9	22.9
21.09.2015 11:45:00	39.5	26.1	22.7			180	13.4	3.4	22.7
21.09.2015 11:45:06	30.1	24.7	22.7			186	5.4	2	22.7
21.09.2015 11:45:12	31.6	28.1	22.3			192	3.5	5.8	22.3
21.09.2015 11:45:18	32	26.5	21.5			198	5.5	5	21.5
21.09.2015 11:45:24	34.4	24.7	22.2			204	9.7	2.5	22.2
21.09.2015 11:45:30	44.3	25.2	23.2			210	19.1	2	23.2
21.09.2015 11:45:36	51.6	26.2	22.5			216	25.4	3.7	22.5
21.09.2015 11:45:42	44.4	27.5	22.4			222	16.9	5.1	22.4
21.09.2015 11:45:48	31.7	28.7	23.5			228	3	5.2	23.5
21.09.2015 11:45:54	55.6	25.9	22.8			234	29.7	3.1	22.8
21.09.2015 11:46:00	43.6	26.6	22.3			240	17	4.3	22.3
21.09.2015 11:46:06	40.5	28.9	23.5			246	11.6	5.4	23.5
21.09.2015 11:46:12	36.8	25.6	22.4			252	11.2	3.2	22.4
21.09.2015 11:46:18	32	26.8	22.9			258	5.2	3.9	22.9
21.09.2015 11:46:24	30	28	24.5			264	2	3.5	24.5
21.09.2015 11:46:30	37.5	27.9	24.4			270	9.6	3.5	24.4
21.09.2015 11:46:36	41.7	26.5	23.5			276	15.2	3	23.5
21.09.2015 11:46:42	34.8	26.4	22.6			282	8.4	3.8	22.6
21.09.2015 11:46:48	38.5	31.2	25.4			288	7.3	5.8	25.4
21.09.2015 11:46:54	29.9	26.5	24			294	3.4	2.5	24
21.09.2015 11:47:00	35.7	28.5	25.1			300	7.2	3.4	25.1
21.09.2015 11:47:06	36.3	27.4	23.7			306	8.9	3.7	23.7
21.09.2015 11:47:12	36.9	27.1	24.4			312	9.8	2.7	24.4
21.09.2015 11:47:18	43.4	32.7	25.9			318	10.7	6.8	25.9
21.09.2015 11:47:24	46.8	33.6	25.5			324	13.2	8.1	25.5
21.09.2015 11:47:30	48.9	31.3	25.5			330	17.6	5.8	25.5
21.09.2015 11:47:36	47.5	30	24.1			336	17.5	5.9	24.1
21.09.2015 11:47:42	49.6	29.4	24.6			342	20.2	4.8	24.6
21.09.2015 11:47:48	55.4	32.5	24.8			348	22.9	7.7	24.8
21.09.2015 11:47:54	44.6	31.2	24.6			354	13.4	6.6	24.6
21.09.2015 11:48:00	50.8	30	25.4			360	20.8	4.6	25.4
21.09.2015 11:48:06	49.6	30.5	25			366	19.1	5.5	25
21.09.2015 11:48:12	49.8	30.1	24.4			372	19.7	5.7	24.4
21.09.2015 11:48:18	39.6	31.7	24.8			378	7.9	6.9	24.8
21.09.2015 11:48:24	65.6	37.5	25			384	28.1	12.5	25
21.09.2015 11:48:30	156.1	57.4	28.5			390	98.7	28.9	28.5
21.09.2015 11:48:36	91.7	38.7	26.4			396	53	12.3	26.4
21.09.2015 11:48:42	67.5	37.5	25.4			402	30	12.1	25.4
21.09.2015 11:48:48	69.5	35.1	25.2			408	34.4	9.9	25.2
21.09.2015 11:48:54	63.4	34.7	25.4			414	28.7	9.3	25.4
21.09.2015 11:49:00	60.6	33.2	24			420	27.4	9.2	24
21.09.2015 11:49:06	45.2	31.6	23.8			426	13.6	7.8	23.8
21.09.2015 11:49:12	55.4	30.3	23.6			432	25.1	6.7	23.6
21.09.2015 11:49:18	45.7	34	25.4			438	11.7	8.6	25.4
21.09.2015 11:49:24	57.4	29.7	24.5			444	27.7	5.2	24.5
21.09.2015 11:49:30	41.5	28.2	24.7			450	13.3	3.5	24.7
21.09.2015 11:49:36	55.6	36.6	24.8			456	19	11.8	24.8
21.09.2015 11:49:42	42.2	32.1	23.7			462	10.1	8.4	23.7
21.09.2015 11:49:48	36.9	26.3	23.1			468	10.6	3.2	23.1
21.09.2015 11:49:54	34	27.8	24			474	6.2	3.8	24
21.09.2015 11:50:00	45	28.4	23.1			480	16.6	5.3	23.1
21.09.2015 11:50:06	38	32.4	23			486	5.6	9.4	23
21.09.2015 11:50:12	33.3	29.1	24			492	4.2	5.1	24
21.09.2015 11:50:18	37.5	28	24.2			498	9.5	3.8	24.2
21.09.2015 11:50:24	30.5	25.1	22.4			504	5.4	2.7	22.4
21.09.2015 11:50:30	35.3	30	25.3			510	5.3	4.7	25.3
21.09.2015 11:50:36	37.8	29	24.3			516	8.8	4.7	24.3
21.09.2015 11:50:42	37.6	30.9	24.8			522	6.7	6.1	24.8
21.09.2015 11:50:48	51.3	30.7	22.7			528	20.6	8	22.7
21.09.2015 11:50:54	32.7	29.5	23.4			534	3.2	6.1	23.4
21.09.2015 11:51:00	42.6	31.1	24.5			540	11.5	6.6	24.5
21.09.2015 11:51:06	32.9	27.4	24.2			546	5.5	3.2	24.2
21.09.2015 11:51:12	36.1	27.6	23.8			552	8.5	3.8	23.8
21.09.2015 11:51:18	35.9	28	24.3			558	7.9	3.7	24.3
21.09.2015 11:51:24	31	28.2	24.1			564	2.8	4.1	24.1
21.09.2015 11:51:30	30.3	26.2	22.9			570	4.1	3.3	22.9
21.09.2015 11:51:36	30.1	28	24.1			576	2.1	3.9	24.1
21.09.2015 11:51:42	32	28.6	24.1			582	3.4	4.5	24.1

## Sheet: Carbage truck+ Bus (01-06-16)
	MKK (F auf)
t (s)	Strecke	PM10 [ug/m3]	PM2,5 [ug/m3]	PM1 [ug/m3]	1-10µm	2.5-10µm	1-2.5µm
6	2	33.6	12.6	11.1	22.5	21	1.5
12	6	20.9	15.8	14.8	6.1	5.1	1						Müllwagen
18	6	17.3	11.3	10.8	6.5	6	0.5
24	6	19.6	15.8	10.4	9.2	3.8	5.4			t (s)	t (s)	Strecke	PM10 [ug/m3]	PM2,5 [ug/m3]	PM1 [ug/m3]	1-10µm	2.5-10µm	1-2.5µm
30	6	14.8	14.8	14.6	0.2	0	0.2			6	3714	40345	25.1	20.3	17.2	7.9	4.8	3.1
36	27	24.7	15.8	11.9	12.8	8.9	3.9			12	3720	40422	21.6	20.2	17.7	3.9	1.4	2.5
42	84	23.2	20.3	18.3	4.9	2.9	2			18	3726	40498	23.4	18.7	16.8	6.6	4.7	1.9
48	139	16.3	14.2	13	3.3	2.1	1.2			24	3732	40576	27.5	23.1	18.1	9.4	4.4	5
54	159	36.3	20	17.7	18.6	16.3	2.3			30	3738	40658	24.8	19.3	17.7	7.1	5.5	1.6
60	159	22.8	17.3	14.6	8.2	5.5	2.7			36	3744	40755	21.1	17.8	15.9	5.2	3.3	1.9
66	159	14.4	14.3	12.8	1.6	0.1	1.5			42	3750	40849	20.6	17.8	16.3	4.3	2.8	1.5
72	159	19.3	16.2	14.1	5.2	3.1	2.1			48	3756	40930	26.8	19.3	15.8	11	7.5	3.5
78	167	19	14.2	12.4	6.6	4.8	1.8			54	3762	40998	22.6	18.4	15	7.6	4.2	3.4
84	242	17.9	16.4	15	2.9	1.5	1.4			60	3768	41038	22.6	16.9	14.4	8.2	5.7	2.5
90	331	14.7	14.7	14	0.7	0	0.7			66	3774	41090	17.2	15.3	14	3.2	1.9	1.3
96	425	30.1	18.9	15.7	14.4	11.2	3.2			72	3780	41147	32.1	17.8	14.3	17.8	14.3	3.5
102	521	36.5	19.7	16	20.5	16.8	3.7			78	3786	41187	20.7	16	14.3	6.4	4.7	1.7
108	618	36.1	19.6	15.2	20.9	16.5	4.4			84	3792	41213	20.6	16.7	15	5.6	3.9	1.7
114	709	23.7	20.3	15.8	7.9	3.4	4.5			90	3798	41241	24.7	18.5	16.1	8.6	6.2	2.4
120	797	23.5	18.4	16.9	6.6	5.1	1.5			96	3804	41258	19.4	16.7	14.2	5.2	2.7	2.5
126	886	20.1	19	15.6	4.5	1.1	3.4			102	3810	41299	123.7	27.5	14.8	108.9	96.2	12.7
132	973	20.9	18.9	16.1	4.8	2	2.8			108	3816	41333	24.4	17	14.4	10	7.4	2.6
138	1059	18.8	17.9	15.9	2.9	0.9	2			114	3822	41369	24.7	17.8	14.6	10.1	6.9	3.2
144	1132	18.6	18.5	16.7	1.9	0.1	1.8			120	3828	41426	31.1	18.1	14.5	16.6	13	3.6
150	1160	18.8	18.3	16.7	2.1	0.5	1.6			126	3834	41488	31.7	19.4	14.8	16.9	12.3	4.6
156	1160	25.5	24.9	21.6	3.9	0.6	3.3			132	3840	41549	23.7	18.1	14.4	9.3	5.6	3.7
162	1160	19.4	19.3	18.7	0.7	0.1	0.6			138	3846	41606	28.7	17.4	14.6	14.1	11.3	2.8
168	1160	29.2	20.1	17.2	12	9.1	2.9			144	3852	41640	24.5	16.2	14.3	10.2	8.3	1.9
174	1160	21.5	20.3	17	4.5	1.2	3.3			150	3858	41643	26.3	19.7	14.2	12.1	6.6	5.5
180	1160	27.4	19.9	18.4	9	7.5	1.5			156	3864	41643	14.2	14.1	12.9	1.3	0.1	1.2
186	1160	19.1	19.1	17.6	1.5	0	1.5			162	3870	41649	31.7	16.5	13.8	17.9	15.2	2.7
192	1160	27.4	17.2	16.2	11.2	10.2	1			168	3876	41695	25	15.4	14.7	10.3	9.6	0.7
198	1167	25.7	19.2	16.8	8.9	6.5	2.4			174	3882	41753	21.3	17.3	14.8	6.5	4	2.5
204	1198	21.9	21	17.3	4.6	0.9	3.7			180	3888	41794	20	16.4	14.7	5.3	3.6	1.7
210	1240	23	21.3	16.2	6.8	1.7	5.1			186	3894	41835	18	16.6	13.9	4.1	1.4	2.7
216	1312	20.8	17.9	16.2	4.6	2.9	1.7			192	3900	41845	24.7	21.3	19.3	5.4	3.4	2
222	1396	22.5	20.8	17.8	4.7	1.7	3			198	3906	41890	24.4	18	14	10.4	6.4	4
228	1471	26.8	19.6	17.7	9.1	7.2	1.9			204	3912	41962	22.3	18.3	15.8	6.5	4	2.5
234	1524	22.4	19.6	17.1	5.3	2.8	2.5			210	3918	42050	25.5	21.6	15.4	10.1	3.9	6.2
240	1551	23.1	17.8	16.7	6.4	5.3	1.1			216	3924	42140	20.6	17.4	14.7	5.9	3.2	2.7
246	1558	19.6	19.4	17.1	2.5	0.2	2.3			222	3930	42229	19.8	15.6	13.5	6.3	4.2	2.1
252	1558	30.2	22.1	16.3	13.9	8.1	5.8			228	3936	42320	22.6	15.2	12.9	9.7	7.4	2.3
258	1558	22.3	19.3	16.4	5.9	3	2.9			234	3942	42415	13.7	13.7	13.1	0.6	0	0.6
264	1558	26.2	18	15.8	10.4	8.2	2.2						14.4	13.4	12.3		1	1.1
270	1558	29.7	20.7	16.4	13.3	9	4.3						23.7	16	13		7.7	3
276	1573	63.3	23.3	16.9	46.4	40	6.4						17.3	16.5	13.4		0.8	3.1
282	1637	30.7	19	17.2	13.5	11.7	1.8						18.9	17.8	14.7		1.1	3.1
288	1717	20.2	19.9	17.1	3.1	0.3	2.8						19	16.6	13.2		2.4	3.4
294	1796	22.4	21.7	18	4.4	0.7	3.7						18	17	13.5		1	3.5
300	1870	22.9	20.4	17.7	5.2	2.5	2.7						24.8	15.2	12.5		9.6	2.7
306	1954	27	23.5	17.4	9.6	3.5	6.1						19.1	15.4	12		3.7	3.4
312	2044	20.9	20.7	18.4	2.5	0.2	2.3						17.5	16	13.1		1.5	2.9
318	2131	21.1	19.6	18.1	3	1.5	1.5
324	2183	22.1	21.9	19.7	2.4	0.2	2.2
330	2205	24.4	20.4	17.5	6.9	4	2.9
336	2254	20.6	20.1	18.5	2.1	0.5	1.6
342	2330	23.8	22.9	19.8	4	0.9	3.1					Bus
348	2414	24	22.2	18.8	5.2	1.8	3.4			t (s)	t (s)	Strecke	PM10 [ug/m3]	PM2,5 [ug/m3]	PM1 [ug/m3]	1-10µm	2.5-10µm	1-2.5µm
354	2489	21.7	20.7	19	2.7	1	1.7			6	2700	28698	14.8	14.6	12.6	2.2	0.2	2
360	2523	26.1	21.2	18.3	7.8	4.9	2.9			12	2706	28804	24.4	15.9	12.1	12.3	8.5	3.8
366	2526	22.9	20.1	18.4	4.5	2.8	1.7			18	2712	28907	14.9	13.9	12	2.9	1	1.9
372	2526	22.3	22	19.4	2.9	0.3	2.6			24	2718	29007	15.8	15.4	13	2.8	0.4	2.4
378	2526	20.8	18.6	17.2	3.6	2.2	1.4			30	2724	29081	15.7	15.3	13.5	2.2	0.4	1.8
384	2529	24.8	22.5	18.2	6.6	2.3	4.3			36	2730	29122	16.5	15.2	13.6	2.9	1.3	1.6
390	2564	26.9	20.9	17.5	9.4	6	3.4			42	2736	29173	20.1	16.9	13.8	6.3	3.2	3.1
396	2633	21.2	21	18.4	2.8	0.2	2.6			48	2742	29231	17.3	16.3	13.3	4	1	3
402	2725	24.5	22.7	19	5.5	1.8	3.7			54	2748	29290	17.3	16.7	13.9	3.4	0.6	2.8
408	2824	22.1	21.9	19.2	2.9	0.2	2.7			60	2754	29343	20.6	17.1	14.8	5.8	3.5	2.3
414	2926	22.6	19.8	18	4.6	2.8	1.8			66	2760	29396	18.3	15.6	14.3	4	2.7	1.3
420	3036	22.1	20.9	18.7	3.4	1.2	2.2			72	2766	29448	15.4	15.4	14.2	1.2	0	1.2
426	3152	23.5	22.7	18	5.5	0.8	4.7			78	2772	29490	17.1	16.9	14.5	2.6	0.2	2.4
432	3273	28.7	24.8	19.4	9.3	3.9	5.4			84	2778	29531	19	18.1	14.1	4.9	0.9	4
438	3398	26.7	23.7	19.2	7.5	3	4.5			90	2784	29545	16.6	15.9	13.8	2.8	0.7	2.1
444	3523	23.6	21.8	19	4.6	1.8	2.8			96	2790	29588	20.6	19.4	16.1	4.5	1.2	3.3
450	3646	20.3	20.1	18.3	2	0.2	1.8			102	2796	29648	37.2	26.9	24.4	12.8	10.3	2.5
456	3766	23.1	22	19.4	3.7	1.1	2.6			108	2802	29705	28.7	28.7	28	0.7	0	0.7
462	3896	23.2	22.1	19.2	4	1.1	2.9			114	2808	29760	36	35.8	34.7	1.3	0.2	1.1
468	4034	32.7	23.6	19.4	13.3	9.1	4.2			120	2814	29799	30	29.3	25.8	4.2	0.7	3.5
474	4172	23.5	20.7	17.7	5.8	2.8	3			126	2820	29816	27.8	26.8	24	3.8	1	2.8
480	4309	20.6	20.5	18.9	1.7	0.1	1.6			132	2826	29877	26.3	24	20.5	5.8	2.3	3.5
486	4438	25.8	22.7	18.4	7.4	3.1	4.3			138	2832	29959	26.5	25.4	21	5.5	1.1	4.4
492	4568	21.3	19.5	17.9	3.4	1.8	1.6			144	2838	30045	24.6	22	18.4	6.2	2.6	3.6
498	4700	24	22.4	18.2	5.8	1.6	4.2			150	2844	30132	23.1	21.8	18.1	5	1.3	3.7
504	4825	23	20.7	18.5	4.5	2.3	2.2			156	2850	30216	19	18.6	16.8	2.2	0.4	1.8
510	4944	26.5	21.9	19.2	7.3	4.6	2.7			162	2856	30293	20.8	19.9	16.6	4.2	0.9	3.3
516	5065	20.3	19.3	18.1	2.2	1	1.2			168	2862	30349	21.7	19.4	15.9	5.8	2.3	3.5
522	5186	20.5	19.1	16.8	3.7	1.4	2.3			174	2868	30429	21.2	19.7	15.3	5.9	1.5	4.4
528	5301	27.5	21.1	18.4	9.1	6.4	2.7			180	2874	30539	16.8	16.7	15.5	1.3	0.1	1.2
534	5385	23.6	21.8	18.5	5.1	1.8	3.3			186	2880	30667	16.2	16.1	14.6	1.6	0.1	1.5
540	5409	25.5	22.6	19.2	6.3	2.9	3.4			192	2886	30780	15.6	15.4	14.2	1.4	0.2	1.2
546	5409	29.8	24	19.4	10.4	5.8	4.6			198	2892	30880	17.3	15.6	13.3	4	1.7	2.3
552	5409	23.4	21.5	18.4	5	1.9	3.1			204	2898	30980	19.2	18	13.9	5.3	1.2	4.1
558	5409	26.8	20.7	17.8	9	6.1	2.9			210	2904	31086	18	17.2	13.2	4.8	0.8	4
564	5409	77.5	21.3	18.7	58.8	56.2	2.6			216	2910	31182	13.9	13.4	12.6	1.3	0.5	0.8
570	5409	37.7	17.5	16.7	21	20.2	0.8			222	2916	31263	15.7	15.1	12.8	2.9	0.6	2.3
576	5419	45.3	21.1	17.4	27.9	24.2	3.7			228	2922	31347	15.3	15.2	13.8	1.5	0.1	1.4
582	5496	39.8	22.5	19.3	20.5	17.3	3.2			234	2928	31451	15.1	15.1	14.1	1	0	1
588	5595	24.7	22.6	19.8	4.9	2.1	2.8			240	2934	31587	15.3	15.2	13.8	1.5	0.1	1.4
594	5680	30.4	23.1	19.2	11.2	7.3	3.9			246	2940	31708	19.4	18.4	14.2	5.2	1	4.2
600	5737	22.3	21.6	18.9	3.4	0.7	2.7			252	2946	31821	17.1	15.8	13	4.1	1.3	2.8
606	5773	20.7	20.5	18.8	1.9	0.2	1.7			258	2952	31925	15.2	15	13.9	1.3	0.2	1.1
612	5813	27.9	25.2	19.9	8	2.7	5.3			264	2958	32022	14.6	14.4	12.5	2.1	0.2	1.9
618	5883	27.7	21.2	19.1	8.6	6.5	2.1			270	2964	32119	16.8	16	13.1	3.7	0.8	2.9
624	5973	25.5	23.7	20.6	4.9	1.8	3.1			276	2970	32216	12.6	12.6	11.8	0.8	0	0.8
630	6056	23.8	22.1	18.9	4.9	1.7	3.2			282	2976	32317	15.3	15	13.2	2.1	0.3	1.8
636	6124	23.2	22.4	19.1	4.1	0.8	3.3			288	2982	32414	15.2	15	13.7	1.5	0.2	1.3
642	6178	20.8	20.8	18.9	1.9	0	1.9			294	2988	32479	20.2	20.1	18.3	1.9	0.1	1.8
648	6208	21.7	19.6	18.1	3.6	2.1	1.5			300	2994	32486	15.6	15.2	14.1	1.5	0.4	1.1
654	6253	25.5	23.5	19	6.5	2	4.5			306	3000	32486	14.9	14.5	13.4	1.5	0.4	1.1
660	6313	23.4	22.3	20.2	3.2	1.1	2.1			312	3006	32486	18.1	16.9	13.6	4.5	1.2	3.3
666	6382	30.1	24.4	19.7	10.4	5.7	4.7			318	3012	32486	15.3	15.3	14.2	1.1	0	1.1
672	6452	23	22.8	20.3	2.7	0.2	2.5			324	3018	32516	20.5	17.5	14.3	6.2	3	3.2
678	6522	38.4	27.2	20.5	17.9	11.2	6.7			330	3024	32587	16	15.7	13.7	2.3	0.3	2
684	6581	32.7	23.7	21	11.7	9	2.7			336	3030	32679	17.8	17.1	14	3.8	0.7	3.1
690	6650	30.9	21.2	19.9	11	9.7	1.3
696	6722	25	22.8	20.5	4.5	2.2	2.3
702	6786	27.3	25	20.6	6.7	2.3	4.4
708	6844	24.8	22.3	21.1	3.7	2.5	1.2
714	6887	24.4	23.7	20.5	3.9	0.7	3.2
720	6913	31.2	25.2	21.3	9.9	6	3.9
726	6936	27.9	25.4	22.5	5.4	2.5	2.9
732	6947	28.1	26.6	21.3	6.8	1.5	5.3
738	6953	29.8	28	22.1	7.7	1.8	5.9
744	6984	36.9	31.4	22.6	14.3	5.5	8.8
750	7004	25.8	23.4	20.1	5.7	2.4	3.3
756	7045	26.6	23.8	21.3	5.3	2.8	2.5
762	7087	24.8	22.5	21.6	3.2	2.3	0.9
768	7133	31.4	25.5	21.6	9.8	5.9	3.9
774	7157	24.6	23.2	20.3	4.3	1.4	2.9
780	7189	31.3	28.1	22.3	9	3.2	5.8
786	7241	38.1	25.8	21.9	16.2	12.3	3.9
792	7289	21.8	21.7	20.5	1.3	0.1	1.2
798	7330	24.8	21.8	20.3	4.5	3	1.5
804	7348	23.3	22	19.6	3.7	1.3	2.4
810	7388	24.5	21.9	20.3	4.2	2.6	1.6
816	7436	24.7	22.6	19.9	4.8	2.1	2.7
822	7484	24.3	24	20.7	3.6	0.3	3.3
828	7522	24	23.5	20.5	3.5	0.5	3
834	7556	24.3	22.3	19.9	4.4	2	2.4
840	7592	26	22.6	19.7	6.3	3.4	2.9
846	7618	25.9	21.8	18.9	7	4.1	2.9
852	7659	27.4	24.4	20.6	6.8	3	3.8
858	7700	26.3	23	18.9	7.4	3.3	4.1
864	7733	29	21.4	17.7	11.3	7.6	3.7
870	7755	29.5	23.8	19.4	10.1	5.7	4.4
876	7787	31.4	22.4	18.8	12.6	9	3.6
882	7818	31.2	22.1	18.5	12.7	9.1	3.6
888	7854	21	20.8	18.7	2.3	0.2	2.1
894	7893	24.7	23.2	17.9	6.8	1.5	5.3
900	7913	21.1	20.9	17.6	3.5	0.2	3.3
906	7938	23.3	21.7	18.3	5	1.6	3.4
912	7985	27.1	22.8	18.3	8.8	4.3	4.5
918	8025	24.5	20.1	18.6	5.9	4.4	1.5
924	8056	24.5	23	19.3	5.2	1.5	3.7
930	8102	24.7	22.5	18.1	6.6	2.2	4.4
936	8137	28.8	23.2	20.2	8.6	5.6	3
942	8178	21.4	20.1	18.6	2.8	1.3	1.5
948	8234	25.5	23	19.3	6.2	2.5	3.7
954	8277	33.4	20.7	19.6	13.8	12.7	1.1
960	8299	21.5	21.4	20.1	1.4	0.1	1.3
966	8344	22.6	22.2	19.6	3	0.4	2.6
972	8404	26.5	24.3	20.5	6	2.2	3.8
978	8453	26.1	24.8	20.9	5.2	1.3	3.9
984	8507	26.9	24.1	20.8	6.1	2.8	3.3
990	8566	23.4	23.3	21.5	1.9	0.1	1.8
996	8630	28.8	28.2	24.3	4.5	0.6	3.9
1002	8687	27.5	24.9	22.7	4.8	2.6	2.2
1008	8751	26.4	25	22.2	4.2	1.4	2.8
1014	8815	25.7	23.9	21.3	4.4	1.8	2.6
1020	8875	24.2	23.3	21.4	2.8	0.9	1.9
1026	8929	23.7	23.6	21.2	2.5	0.1	2.4
1032	8956	30.8	28.6	21.2	9.6	2.2	7.4
1038	8976	30.5	22.2	19.4	11.1	8.3	2.8
1044	9038	24.2	22.4	19.5	4.7	1.8	2.9
1050	9109	25.2	22.5	20.3	4.9	2.7	2.2
1056	9184	33	27.6	20.1	12.9	5.4	7.5
1062	9257	29	26.4	21.1	7.9	2.6	5.3
1068	9333	27.2	22.9	21.1	6.1	4.3	1.8
1074	9420	27.7	25	19.9	7.8	2.7	5.1
1080	9510	26.9	23.6	20.5	6.4	3.3	3.1
1086	9602	27.2	23.4	19.5	7.7	3.8	3.9
1092	9688	30.7	25	20.3	10.4	5.7	4.7
1098	9774	23.3	22.2	18.2	5.1	1.1	4
1104	9880	21.6	20.4	18.5	3.1	1.2	1.9
1110	9996	24	21.4	19.9	4.1	2.6	1.5
1116	10108	21.6	21.5	19.6	2	0.1	1.9
1122	10221	28.3	25.2	18.6	9.7	3.1	6.6
1128	10332	22	20.1	18.5	3.5	1.9	1.6
1134	10434	23.3	21.3	18.4	4.9	2	2.9
1140	10545	19.9	19.2	17.3	2.6	0.7	1.9
1146	10654	21.6	19.8	17.8	3.8	1.8	2
1152	10761	21.1	20.9	17.7	3.4	0.2	3.2
1158	10860	26.1	22.9	17.2	8.9	3.2	5.7
1164	10966	19.9	19.8	18.3	1.6	0.1	1.5
1170	11077	21.4	20.9	17.7	3.7	0.5	3.2
1176	11187	16.8	16.8	16.7	0.1	0	0.1
1182	11305	21.6	20.5	17.1	4.5	1.1	3.4
1188	11424	21.9	21.4	17.8	4.1	0.5	3.6
1194	11529	19	18.5	17	2	0.5	1.5
1200	11624	21.7	21.3	18	3.7	0.4	3.3
1206	11728	23.7	21.2	18.1	5.6	2.5	3.1
1212	11838	21.2	19.9	16.9	4.3	1.3	3
1218	11949	19	18	16.9	2.1	1	1.1
1224	12055	19.9	19.7	17.4	2.5	0.2	2.3
1230	12157	21.7	20.9	18.6	3.1	0.8	2.3
1236	12256	22.9	22.6	19.2	3.7	0.3	3.4
1242	12343	22.7	22.2	19.4	3.3	0.5	2.8
1248	12439	22.7	21.4	18.3	4.4	1.3	3.1
1254	12545	23.2	22.6	19.8	3.4	0.6	2.8
1260	12632	20.9	20.8	19.6	1.3	0.1	1.2
1266	12729	19.7	19.6	17.7	2	0.1	1.9
1272	12834	22.7	20.7	18	4.7	2	2.7
1278	12944	20.7	20.6	18.3	2.4	0.1	2.3
1284	13058	19.3	19.3	18.3	1	0	1
1290	13174	23.5	21.7	17.5	6	1.8	4.2
1296	13284	24	21.7	19	5	2.3	2.7
1302	13368	26.2	21.2	19	7.2	5	2.2
1308	13416	29.6	22.7	20.2	9.4	6.9	2.5
1314	13433	19.2	19.2	18.9	0.3	0	0.3
1320	13505	23.7	21.7	18.7	5	2	3
1326	13605	22.8	22.5	18.6	4.2	0.3	3.9
1332	13713	26	23.8	18.7	7.3	2.2	5.1
1338	13831	20.3	20.2	19.2	1.1	0.1	1
1344	13955	23.5	22.6	19.5	4	0.9	3.1
1350	14081	27.5	24.2	20.4	7.1	3.3	3.8
1356	14201	23.5	21.7	19.9	3.6	1.8	1.8
1362	14325	25.7	22.9	20.4	5.3	2.8	2.5
1368	14456	32.9	22.9	20.6	12.3	10	2.3
1374	14594	26.8	24.1	19.3	7.5	2.7	4.8
1380	14738	26.9	22.6	19.8	7.1	4.3	2.8
1386	14876	23.3	22.9	19.7	3.6	0.4	3.2
1392	15014	21.4	21.3	19.6	1.8	0.1	1.7
1398	15149	21.2	21.2	19.4	1.8	0	1.8
1404	15272	21.1	21.1	20.3	0.8	0	0.8
1410	15376	23.9	23.2	20	3.9	0.7	3.2
1416	15422	22.4	20.5	19.8	2.6	1.9	0.7
1422	15471	20.6	20.3	19.1	1.5	0.3	1.2
1428	15555	20.3	20.3	19.3	1	0	1
1434	15651	21.6	21.3	18.7	2.9	0.3	2.6
1440	15741	25.2	22.4	18.3	6.9	2.8	4.1
1446	15818	25.2	23.8	19.7	5.5	1.4	4.1
1452	15855	22.6	22.2	19.9	2.7	0.4	2.3
1458	15900	26	24.3	18.7	7.3	1.7	5.6
1464	15957	26	23.8	18.7	7.3	2.2	5.1
1470	16028	25	23.4	19.8	5.2	1.6	3.6
1476	16095	24	22.4	18.9	5.1	1.6	3.5
1482	16149	25.1	24.1	19.4	5.7	1	4.7
1488	16213	24.2	22.1	19.4	4.8	2.1	2.7
1494	16275	23.2	21.8	19.9	3.3	1.4	1.9
1500	16332	22.7	22.6	20	2.7	0.1	2.6
1506	16381	26.8	25.1	21.6	5.2	1.7	3.5
1512	16426	24.6	22.4	20.3	4.3	2.2	2.1
1518	16477	23.8	22.3	20.6	3.2	1.5	1.7
1524	16532	27	25.5	21.4	5.6	1.5	4.1
1530	16587	28.2	22.9	21.1	7.1	5.3	1.8
1536	16642	22.9	22.7	20.5	2.4	0.2	2.2
1542	16675	23.2	22.8	19.7	3.5	0.4	3.1
1548	16709	24.8	22.1	20.3	4.5	2.7	1.8
1554	16759	34.7	23.5	20.1	14.6	11.2	3.4
1560	16815	21	20.9	19.9	1.1	0.1	1
1566	16872	23.2	21.9	20.1	3.1	1.3	1.8
1572	16911	23.8	23.1	20.2	3.6	0.7	2.9
1578	16969	27.2	24.5	20.4	6.8	2.7	4.1
1584	17032	23.6	22.7	19.8	3.8	0.9	2.9
1590	17082	23.9	23.7	20.3	3.6	0.2	3.4
1596	17141	20.4	20.2	19.2	1.2	0.2	1
1602	17212	26.9	23.1	19.2	7.7	3.8	3.9
1608	17284	27	25.9	21.1	5.9	1.1	4.8
1614	17346	24.9	22.5	20.6	4.3	2.4	1.9
1620	17382	23.4	22.9	20	3.4	0.5	2.9
1626	17401	23.9	23.4	21.7	2.2	0.5	1.7
1632	17425	27.7	24.9	20.6	7.1	2.8	4.3
1638	17470	26	22.6	20.2	5.8	3.4	2.4
1644	17520	23.1	23	20.6	2.5	0.1	2.4
1650	17560	26	24.7	21.2	4.8	1.3	3.5
1656	17602	28.7	25.1	21.3	7.4	3.6	3.8
1662	17620	23.9	22.7	20.9	3	1.2	1.8
1668	17642	26.8	24.9	21	5.8	1.9	3.9
1674	17646	28.3	25.2	21.7	6.6	3.1	3.5
1680	17691	41.2	27.2	20.2	21	14	7
1686	17763	42.6	26.6	22.3	20.3	16	4.3
1692	17821	29.4	25.6	20.9	8.5	3.8	4.7
1698	17864	28	23.7	21.7	6.3	4.3	2
1704	17917	43.6	23.9	20.9	22.7	19.7	3
1710	17988	27.7	25	20.9	6.8	2.7	4.1
1716	18060	27.3	24.7	20.7	6.6	2.6	4
1722	18125	24.7	22.4	20.1	4.6	2.3	2.3
1728	18177	22	21.8	19.7	2.3	0.2	2.1
1734	18230	22.3	22.2	20.8	1.5	0.1	1.4
1740	18289	24.2	24	20.9	3.3	0.2	3.1
1746	18338	25.7	24.9	21.1	4.6	0.8	3.8
1752	18377	27.5	23.6	20.6	6.9	3.9	3
1758	18429	25.3	24	20.7	4.6	1.3	3.3
1764	18477	24.7	23.7	19.9	4.8	1	3.8
1770	18532	25.4	24.6	21	4.4	0.8	3.6
1776	18593	24.3	23.7	21.3	3	0.6	2.4
1782	18626	24.7	23.4	20.4	4.3	1.3	3
1788	18669	23.5	22.9	20.2	3.3	0.6	2.7
1794	18724	26.7	24.2	20.1	6.6	2.5	4.1
1800	18781	22.6	21.8	19.3	3.3	0.8	2.5
1806	18828	23.5	22.3	19.9	3.6	1.2	2.4
1812	18875	24.1	22.9	19.6	4.5	1.2	3.3
1818	18893	26.6	23	21	5.6	3.6	2
1824	18931	25.9	24.3	20.5	5.4	1.6	3.8
1830	18985	24.2	24.2	23.2	1	0	1
1836	19051	24.8	24	21.4	3.4	0.8	2.6
1842	19119	27.3	25.1	22.2	5.1	2.2	2.9
1848	19182	22.9	22.8	21	1.9	0.1	1.8
1854	19249	24.4	23.9	21	3.4	0.5	2.9
1860	19307	29.9	27.3	22.7	7.2	2.6	4.6
1866	19351	28.9	27	24.2	4.7	1.9	2.8
1872	19384	28.1	25.3	22.2	5.9	2.8	3.1
1878	19434	28.1	25.4	22.4	5.7	2.7	3
1884	19522	25.4	23.4	20.5	4.9	2	2.9
1890	19633	27	24.4	20.3	6.7	2.6	4.1
1896	19741	40.1	23.7	21	19.1	16.4	2.7
1902	19837	34.9	26.5	21	13.9	8.4	5.5
1908	19922	28.9	25.3	21.6	7.3	3.6	3.7
1914	19999	27.5	26.2	22.4	5.1	1.3	3.8
1920	20080	28.7	22.8	21.4	7.3	5.9	1.4
1926	20165	23.1	23.1	22.4	0.7	0	0.7
1932	20235	23.3	23.2	22.2	1.1	0.1	1
1938	20301	27.1	23.8	20.1	7	3.3	3.7
1944	20366	31	29.1	22.9	8.1	1.9	6.2
1950	20431	30.2	25.4	22.6	7.6	4.8	2.8
1956	20489	27.8	23.8	21.8	6	4	2
1962	20557	24.8	24.7	22.4	2.4	0.1	2.3
1968	20630	27.5	24.8	21.4	6.1	2.7	3.4
1974	20693	23.7	23.7	21.9	1.8	0	1.8
1980	20728	27.4	26.6	22.2	5.2	0.8	4.4
1986	20778	26	25	21.4	4.6	1	3.6
1992	20809	26.4	23.5	20.9	5.5	2.9	2.6
1998	20840	25.3	24	21	4.3	1.3	3
2004	20863	25.2	22.7	20.9	4.3	2.5	1.8
2010	20895	29.3	24.9	20.6	8.7	4.4	4.3
2016	20925	26	24.2	19.4	6.6	1.8	4.8
2022	20967	28.3	23.6	20.6	7.7	4.7	3
2028	20990	26.4	23.3	20.3	6.1	3.1	3
2034	21007	26.5	22.8	20.4	6.1	3.7	2.4
2040	21030	32.5	28.9	20.8	11.7	3.6	8.1
2046	21043	26.5	20.7	19.4	7.1	5.8	1.3
2052	21080	34.7	24.2	20.3	14.4	10.5	3.9
2058	21113	31.2	21.8	18.9	12.3	9.4	2.9
2064	21169	20.8	20.7	19	1.8	0.1	1.7
2070	21197	25.7	22.6	19.2	6.5	3.1	3.4
2076	21198	21.7	21.5	18.9	2.8	0.2	2.6
2082	21230	25	22.2	18.7	6.3	2.8	3.5
2088	21264	23.8	22.8	19.1	4.7	1	3.7
2094	21298	28.8	22.4	19.5	9.3	6.4	2.9
2100	21342	23.8	22.9	19.6	4.2	0.9	3.3
2106	21383	31.7	20	18.5	13.2	11.7	1.5
2112	21414	25.2	21.6	18.5	6.7	3.6	3.1
2118	21458	25.5	23.5	19.5	6	2	4
2124	21498	26	24.6	19.2	6.8	1.4	5.4
2130	21523	24.2	22.9	19.8	4.4	1.3	3.1
2136	21552	29	25.7	20.7	8.3	3.3	5
2142	21600	21.8	21.6	19.1	2.7	0.2	2.5
2148	21643	26.1	24.5	19.5	6.6	1.6	5
2154	21696	23.8	23.3	20.2	3.6	0.5	3.1
2160	21742	24.3	22.2	19.6	4.7	2.1	2.6
2166	21789	18.5	18.5	18	0.5	0	0.5
2172	21818	29.1	22.6	18.1	11	6.5	4.5
2178	21859	20.8	19.8	17.6	3.2	1	2.2
2184	21890	29.2	23	17.8	11.4	6.2	5.2
2190	21935	20.2	20.1	18	2.2	0.1	2.1
2196	21967	24.8	22.8	19.4	5.4	2	3.4
2202	22012	25	22.5	19.8	5.2	2.5	2.7
2208	22078	28	25.6	22.4	5.6	2.4	3.2
2214	22138	23.3	23	21.1	2.2	0.3	1.9
2220	22196	22.2	22.2	21.5	0.7	0	0.7
2226	22258	28	26.4	22.1	5.9	1.6	4.3
2232	22298	25.3	22.3	19.8	5.5	3	2.5
2238	22341	26.5	24.4	19	7.5	2.1	5.4
2244	22419	25.3	23.7	19	6.3	1.6	4.7
2250	22517	21.2	20	18	3.2	1.2	2
2256	22617	24.6	23	19.1	5.5	1.6	3.9
2262	22707	24.6	22.4	20	4.6	2.2	2.4
2268	22796	22.7	21	18.3	4.4	1.7	2.7
2274	22891	22.7	21.7	19.5	3.2	1	2.2
2280	22975	20.6	20.5	19.2	1.4	0.1	1.3
2286	23041	26.6	23.8	20	6.6	2.8	3.8
2292	23079	22.8	22.5	19.7	3.1	0.3	2.8
2298	23106	28.6	25.8	21.7	6.9	2.8	4.1
2304	23172	32.8	22	19.2	13.6	10.8	2.8
2310	23263	33	21	19.6	13.4	12	1.4
2316	23353	33.2	27.5	19.9	13.3	5.7	7.6
2322	23442	42.8	30.3	20.6	22.2	12.5	9.7
2328	23537	34.1	24	21.5	12.6	10.1	2.5
2334	23639	26.5	22.1	18.8	7.7	4.4	3.3
2340	23741	23	21.8	19.9	3.1	1.2	1.9
2346	23836	24.6	22.7	18.2	6.4	1.9	4.5
2352	23910	19.3	19.3	18.5	0.8	0	0.8
2358	23982	22.1	19.5	17.3	4.8	2.6	2.2
2364	24025	44.9	23.3	18.3	26.6	21.6	5
2370	24071	34.4	23.8	17.3	17.1	10.6	6.5
2376	24152	32.5	19.4	16.8	15.7	13.1	2.6
2382	24256	22.6	20.9	16.9	5.7	1.7	4
2388	24368	22	17.3	15.9	6.1	4.7	1.4
2394	24482	23	18.6	15	8	4.4	3.6
2400	24586	22.1	19.8	15.2	6.9	2.3	4.6
2406	24686	22.8	17	14	8.8	5.8	3
2412	24794	17.4	15.6	13.9	3.5	1.8	1.7
2418	24912	22.4	17.8	14.4	8	4.6	3.4
2424	25036	23.7	15.8	13.8	9.9	7.9	2
2430	25158	15.8	15.6	14	1.8	0.2	1.6
2436	25280	18	16.7	13.9	4.1	1.3	2.8
2442	25407	14.9	14.8	13.8	1.1	0.1	1
2448	25533	26.2	17.4	14.9	11.3	8.8	2.5
2454	25659	19.3	18.7	16	3.3	0.6	2.7
2460	25786	20.6	20	17	3.6	0.6	3
2466	25906	19.9	19.6	17.7	2.2	0.3	1.9
2472	26026	22.9	21.2	17.1	5.8	1.7	4.1
2478	26144	21.9	20.5	17.7	4.2	1.4	2.8
2484	26262	21.2	20.5	16.8	4.4	0.7	3.7
2490	26376	32.1	19.2	16.5	15.6	12.9	2.7
2496	26484	21	19.4	16	5	1.6	3.4
2502	26590	20.8	18.4	15.8	5	2.4	2.6
2508	26694	19	18.3	15.4	3.6	0.7	2.9
2514	26783	19.4	17.8	15.2	4.2	1.6	2.6
2520	26852	20.7	19.2	16.9	3.8	1.5	2.3
2526	26889	21.6	20.8	16.5	5.1	0.8	4.3
2532	26921	24.9	19.4	16.2	8.7	5.5	3.2
2538	26967	19.7	19.1	15.9	3.8	0.6	3.2
2544	27019	18.6	17.3	16.3	2.3	1.3	1
2550	27042	22.5	17	16.3	6.2	5.5	0.7
2556	27042	22.6	19.6	16	6.6	3	3.6
2562	27047	37.3	18.6	16.3	21	18.7	2.3
2568	27078	29.2	23.1	17.3	11.9	6.1	5.8
2574	27130	21.6	15.9	14.6	7	5.7	1.3
2580	27179	31.3	21.1	16.7	14.6	10.2	4.4
2586	27224	21.8	19.2	15.5	6.3	2.6	3.7
2592	27276	23.1	19	15.8	7.3	4.1	3.2
2598	27339	23.6	19.3	15.9	7.7	4.3	3.4
2604	27407	18.8	16.1	14.8	4	2.7	1.3
2610	27468	22.8	18.6	14.9	7.9	4.2	3.7
2616	27540	18.5	17.2	14.7	3.8	1.3	2.5
2622	27616	16.4	16.2	14.4	2	0.2	1.8
2628	27685	19.3	18.1	13.5	5.8	1.2	4.6
2634	27739	15.3	15.3	14.1	1.2	0	1.2
2640	27766	22.4	20.5	14.8	7.6	1.9	5.7
2646	27807	17.2	16	13.1	4.1	1.2	2.9
2652	27890	15.9	15.6	13	2.9	0.3	2.6
2658	28000	20.3	19.2	13.9	6.4	1.1	5.3
2664	28114	39.2	15.9	13.9	25.3	23.3	2
2670	28223	15.6	14.6	12.9	2.7	1	1.7
2676	28317	15.2	13.9	12.3	2.9	1.3	1.6
2682	28401	12.1	12.1	11.8	0.3	0	0.3
2688	28491	18.6	17.5	13.4	5.2	1.1	4.1
2694	28591	13.6	13.5	11.8	1.8	0.1	1.7
2700	28698	14.8	14.6	12.6	2.2	0.2	2
2706	28804	24.4	15.9	12.1	12.3	8.5	3.8
2712	28907	14.9	13.9	12	2.9	1	1.9
2718	29007	15.8	15.4	13	2.8	0.4	2.4
2724	29081	15.7	15.3	13.5	2.2	0.4	1.8
2730	29122	16.5	15.2	13.6	2.9	1.3	1.6
2736	29173	20.1	16.9	13.8	6.3	3.2	3.1
2742	29231	17.3	16.3	13.3	4	1	3
2748	29290	17.3	16.7	13.9	3.4	0.6	2.8
2754	29343	20.6	17.1	14.8	5.8	3.5	2.3
2760	29396	18.3	15.6	14.3	4	2.7	1.3
2766	29448	15.4	15.4	14.2	1.2	0	1.2
2772	29490	17.1	16.9	14.5	2.6	0.2	2.4
2778	29531	19	18.1	14.1	4.9	0.9	4
2784	29545	16.6	15.9	13.8	2.8	0.7	2.1
2790	29588	20.6	19.4	16.1	4.5	1.2	3.3
2796	29648	37.2	26.9	24.4	12.8	10.3	2.5
2802	29705	28.7	28.7	28	0.7	0	0.7
2808	29760	36	35.8	34.7	1.3	0.2	1.1
2814	29799	30	29.3	25.8	4.2	0.7	3.5
2820	29816	27.8	26.8	24	3.8	1	2.8
2826	29877	26.3	24	20.5	5.8	2.3	3.5
2832	29959	26.5	25.4	21	5.5	1.1	4.4
2838	30045	24.6	22	18.4	6.2	2.6	3.6
2844	30132	23.1	21.8	18.1	5	1.3	3.7
2850	30216	19	18.6	16.8	2.2	0.4	1.8
2856	30293	20.8	19.9	16.6	4.2	0.9	3.3
2862	30349	21.7	19.4	15.9	5.8	2.3	3.5
2868	30429	21.2	19.7	15.3	5.9	1.5	4.4
2874	30539	16.8	16.7	15.5	1.3	0.1	1.2
2880	30667	16.2	16.1	14.6	1.6	0.1	1.5
2886	30780	15.6	15.4	14.2	1.4	0.2	1.2
2892	30880	17.3	15.6	13.3	4	1.7	2.3
2898	30980	19.2	18	13.9	5.3	1.2	4.1
2904	31086	18	17.2	13.2	4.8	0.8	4
2910	31182	13.9	13.4	12.6	1.3	0.5	0.8
2916	31263	15.7	15.1	12.8	2.9	0.6	2.3
2922	31347	15.3	15.2	13.8	1.5	0.1	1.4
2928	31451	15.1	15.1	14.1	1	0	1
2934	31587	15.3	15.2	13.8	1.5	0.1	1.4
2940	31708	19.4	18.4	14.2	5.2	1	4.2
2946	31821	17.1	15.8	13	4.1	1.3	2.8
2952	31925	15.2	15	13.9	1.3	0.2	1.1
2958	32022	14.6	14.4	12.5	2.1	0.2	1.9
2964	32119	16.8	16	13.1	3.7	0.8	2.9
2970	32216	12.6	12.6	11.8	0.8	0	0.8
2976	32317	15.3	15	13.2	2.1	0.3	1.8
2982	32414	15.2	15	13.7	1.5	0.2	1.3
2988	32479	20.2	20.1	18.3	1.9	0.1	1.8
2994	32486	15.6	15.2	14.1	1.5	0.4	1.1
3000	32486	14.9	14.5	13.4	1.5	0.4	1.1
3006	32486	18.1	16.9	13.6	4.5	1.2	3.3
3012	32486	15.3	15.3	14.2	1.1	0	1.1
3018	32516	20.5	17.5	14.3	6.2	3	3.2
3024	32587	16	15.7	13.7	2.3	0.3	2
3030	32679	17.8	17.1	14	3.8	0.7	3.1
3036	32780	17.2	16.7	14.7	2.5	0.5	2
3042	32885	19.8	17.5	14.6	5.2	2.3	2.9
3048	32989	19.4	17.2	15	4.4	2.2	2.2
3054	33087	17.3	16.2	14	3.3	1.1	2.2
3060	33179	19.2	16.9	14.2	5	2.3	2.7
3066	33254	18.2	17.1	14.9	3.3	1.1	2.2
3072	33287	27	18.8	14.6	12.4	8.2	4.2
3078	33288	22.6	21.2	19.4	3.2	1.4	1.8
3084	33288	23.8	18.6	14.8	9	5.2	3.8
3090	33288	21.9	15.6	14.7	7.2	6.3	0.9
3096	33290	16.8	16.1	12.7	4.1	0.7	3.4
3102	33334	17.3	16.3	15.1	2.2	1	1.2
3108	33450	18.3	16.8	14.4	3.9	1.5	2.4
3114	33575	19.7	18	14	5.7	1.7	4
3120	33685	15.5	15.5	14.6	0.9	0	0.9
3126	33767	18.9	16.6	14.5	4.4	2.3	2.1
3132	33810	15.7	15.7	14.6	1.1	0	1.1
3138	33825	16.4	16.3	15.6	0.8	0.1	0.7
3144	33828	16.6	15.6	14.3	2.3	1	1.3
3150	33855	18.4	17.7	14.6	3.8	0.7	3.1
3156	33972	22	17.8	15	7	4.2	2.8
3162	34106	19	18	17.2	1.8	1	0.8
3168	34236	21.1	19.7	17.1	4	1.4	2.6
3174	34363	18.8	18.2	16	2.8	0.6	2.2
3180	34494	21.7	19.1	16.8	4.9	2.6	2.3
3186	34626	20.7	17.9	16.2	4.5	2.8	1.7
3192	34758	20	19.3	16.3	3.7	0.7	3
3198	34881	17.4	17.3	15.7	1.7	0.1	1.6
3204	34981	18.9	18.4	16.5	2.4	0.5	1.9
3210	35048	19.6	19.6	18.3	1.3	0	1.3
3216	35080	20.1	19.9	18	2.1	0.2	1.9
3222	35100	25.1	23.3	16.9	8.2	1.8	6.4
3228	35195	18.6	18.5	17.7	0.9	0.1	0.8
3234	35321	20.4	19.3	17	3.4	1.1	2.3
3240	35450	20.4	20	17.4	3	0.4	2.6
3246	35578	18.3	17.8	16.8	1.5	0.5	1
3252	35708	20.2	18.1	16.8	3.4	2.1	1.3
3258	35832	22.2	19.5	16.2	6	2.7	3.3
3264	35947	23	22.6	20.9	2.1	0.4	1.7
3270	36054	21.6	20.4	17.9	3.7	1.2	2.5
3276	36180	22.5	19.7	17.7	4.8	2.8	2
3282	36308	21.8	19.4	16.6	5.2	2.4	2.8
3288	36435	18.9	18.3	15.8	3.1	0.6	2.5
3294	36567	15.4	15.4	14.6	0.8	0	0.8
3300	36693	14.4	14.3	13.6	0.8	0.1	0.7
3306	36816	15.1	14.8	12.7	2.4	0.3	2.1
3312	36940	18	18	17.3	0.7	0	0.7
3318	37061	15.5	14.3	12.7	2.8	1.2	1.6
3324	37183	19.2	14.5	13	6.2	4.7	1.5
3330	37308	19.7	13.9	12.4	7.3	5.8	1.5
3336	37428	16.9	15	13	3.9	1.9	2
3342	37543	14.3	14.2	12.5	1.8	0.1	1.7
3348	37656	15.9	13.7	12.9	3	2.2	0.8
3354	37771	18.2	15.2	12.7	5.5	3	2.5
3360	37887	22.2	14.5	13	9.2	7.7	1.5
3366	38003	18.2	15.9	13.8	4.4	2.3	2.1
3372	38088	14.1	14.1	13.6	0.5	0	0.5
3378	38132	18.8	18	15.1	3.7	0.8	2.9
3384	38136	19.5	18.1	15.8	3.7	1.4	2.3
3390	38136	16.4	16.1	15	1.4	0.3	1.1
3396	38136	17.9	17.9	16.6	1.3	0	1.3
3402	38136	20.1	17.8	14.7	5.4	2.3	3.1
3408	38137	29.8	15.4	14.3	15.5	14.4	1.1
3414	38157	22.6	20.3	14.5	8.1	2.3	5.8
3420	38206	17.6	17.3	16	1.6	0.3	1.3
3426	38280	19.8	18.4	14.8	5	1.4	3.6
3432	38347	28.4	18.6	16.2	12.2	9.8	2.4
3438	38392	21.3	17.3	15.6	5.7	4	1.7
3444	38459	20.8	18.8	15.6	5.2	2	3.2
3450	38537	24.6	16.9	15.3	9.3	7.7	1.6
3456	38582	24.2	21.6	17.2	7	2.6	4.4
3462	38649	16.7	16.7	15.8	0.9	0	0.9
3468	38709	20	17	15.8	4.2	3	1.2
3474	38779	18.1	17.6	15.6	2.5	0.5	2
3480	38827	29.1	20.6	15.8	13.3	8.5	4.8
3486	38837	19.1	19	17.3	1.8	0.1	1.7
3492	38854	21.8	20.6	17	4.8	1.2	3.6
3498	38914	26.4	22	16	10.4	4.4	6
3504	38982	25.5	18.3	15.6	9.9	7.2	2.7
3510	39036	24.1	24	22.7	1.4	0.1	1.3
3516	39090	20.3	17.1	15.2	5.1	3.2	1.9
3522	39140	18.1	17	15.5	2.6	1.1	1.5
3528	39189	18.4	17.3	15.4	3	1.1	1.9
3534	39227	18.6	17.2	14.8	3.8	1.4	2.4
3540	39233	18.6	18	14.9	3.7	0.6	3.1
3546	39233	20.5	16.2	14.9	5.6	4.3	1.3
3552	39233	18.9	18.4	15.2	3.7	0.5	3.2
3558	39233	19.4	18.2	15	4.4	1.2	3.2
3564	39238	20.4	18.2	15.1	5.3	2.2	3.1
3570	39240	18.2	15.5	14.6	3.6	2.7	0.9
3576	39240	21	17.9	14.7	6.3	3.1	3.2
3582	39257	18.4	17.2	14	4.4	1.2	3.2
3588	39290	19.1	17.4	14.8	4.3	1.7	2.6
3594	39325	25.3	17	14.6	10.7	8.3	2.4
3600	39378	24.4	20.4	14.9	9.5	4	5.5
3606	39438	22.9	21	16	6.9	1.9	5
3612	39504	23.4	17	14.7	8.7	6.4	2.3
3618	39573	23.6	16.7	14.8	8.8	6.9	1.9
3624	39622	16.5	16.5	16	0.5	0	0.5
3630	39631	20	17.3	15.4	4.6	2.7	1.9
3636	39631	19.1	17.9	14.7	4.4	1.2	3.2
3642	39631	15.3	15.2	14.1	1.2	0.1	1.1
3648	39643	31.8	20.1	14.7	17.1	11.7	5.4
3654	39678	19.9	17.6	15.5	4.4	2.3	2.1
3660	39737	27.2	18.4	15.5	11.7	8.8	2.9
3666	39802	16.3	16.2	14.8	1.5	0.1	1.4
3672	39858	21	17.2	14.9	6.1	3.8	2.3
3678	39921	17.8	17.6	15.5	2.3	0.2	2.1
3684	39989	18.2	17.4	14.9	3.3	0.8	2.5
3690	40054	17.2	17.1	14.9	2.3	0.1	2.2
3696	40120	17.6	17	15.6	2	0.6	1.4
3702	40184	20.5	16.9	14.7	5.8	3.6	2.2
3708	40258	17.2	17	15.4	1.8	0.2	1.6
3714	40345	25.1	20.3	17.2	7.9	4.8	3.1
3720	40422	21.6	20.2	17.7	3.9	1.4	2.5
3726	40498	23.4	18.7	16.8	6.6	4.7	1.9
3732	40576	27.5	23.1	18.1	9.4	4.4	5
3738	40658	24.8	19.3	17.7	7.1	5.5	1.6
3744	40755	21.1	17.8	15.9	5.2	3.3	1.9
3750	40849	20.6	17.8	16.3	4.3	2.8	1.5
3756	40930	26.8	19.3	15.8	11	7.5	3.5
3762	40998	22.6	18.4	15	7.6	4.2	3.4
3768	41038	22.6	16.9	14.4	8.2	5.7	2.5
3774	41090	17.2	15.3	14	3.2	1.9	1.3
3780	41147	32.1	17.8	14.3	17.8	14.3	3.5
3786	41187	20.7	16	14.3	6.4	4.7	1.7
3792	41213	20.6	16.7	15	5.6	3.9	1.7
3798	41241	24.7	18.5	16.1	8.6	6.2	2.4
3804	41258	19.4	16.7	14.2	5.2	2.7	2.5
3810	41299	123.7	27.5	14.8	108.9	96.2	12.7
3816	41333	24.4	17	14.4	10	7.4	2.6
3822	41369	24.7	17.8	14.6	10.1	6.9	3.2
3828	41426	31.1	18.1	14.5	16.6	13	3.6
3834	41488	31.7	19.4	14.8	16.9	12.3	4.6
3840	41549	23.7	18.1	14.4	9.3	5.6	3.7
3846	41606	28.7	17.4	14.6	14.1	11.3	2.8
3852	41640	24.5	16.2	14.3	10.2	8.3	1.9
3858	41643	26.3	19.7	14.2	12.1	6.6	5.5
3864	41643	14.2	14.1	12.9	1.3	0.1	1.2
3870	41649	31.7	16.5	13.8	17.9	15.2	2.7
3876	41695	25	15.4	14.7	10.3	9.6	0.7
3882	41753	21.3	17.3	14.8	6.5	4	2.5
3888	41794	20	16.4	14.7	5.3	3.6	1.7
3894	41835	18	16.6	13.9	4.1	1.4	2.7
3900	41845	24.7	21.3	19.3	5.4	3.4	2
3906	41890	24.4	18	14	10.4	6.4	4
3912	41962	22.3	18.3	15.8	6.5	4	2.5
3918	42050	25.5	21.6	15.4	10.1	3.9	6.2
3924	42140	20.6	17.4	14.7	5.9	3.2	2.7
3930	42229	19.8	15.6	13.5	6.3	4.2	2.1
3936	42320	22.6	15.2	12.9	9.7	7.4	2.3
3942	42415	13.7	13.7	13.1	0.6	0	0.6
3948	42506	14.4	13.4	12.3	2.1	1	1.1
3954	42590	23.7	16	13	10.7	7.7	3
3960	42658	17.3	16.5	13.4	3.9	0.8	3.1
3966	42684	18.9	17.8	14.7	4.2	1.1	3.1
3972	42684	19	16.6	13.2	5.8	2.4	3.4
3978	42684	18	17	13.5	4.5	1	3.5
3984	42684	24.8	15.2	12.5	12.3	9.6	2.7
3990	42684	19.1	15.4	12	7.1	3.7	3.4
3996	42684	17.5	16	13.1	4.4	1.5	2.9
4002	42684	18.1	13.6	12.8	5.3	4.5	0.8
4008	42684	26.7	15	13.3	13.4	11.7	1.7
4014	42684	20.1	15.6	12.4	7.7	4.5	3.2
4020	42685	13	13	12.2	0.8	0	0.8
4026	42708	17	17	16.2	0.8	0	0.8
4032	42772	34	16.6	13.1	20.9	17.4	3.5
4038	42874	14.7	14.4	12.5	2.2	0.3	1.9
4044	42959	29.3	18.6	13.7	15.6	10.7	4.9
4050	43042	21.1	16.3	13	8.1	4.8	3.3
4056	43083	22.8	19	13.7	9.1	3.8	5.3
4062	43083	29.3	23	14.5	14.8	6.3	8.5
4068	43098	14.9	14.5	12.9	2	0.4	1.6
4074	43137	19.9	17.2	13.3	6.6	2.7	3.9
4080	43204	16.1	15	13.1	3	1.1	1.9
4086	43269	18.2	15.4	13.1	5.1	2.8	2.3
4092	43337	19.8	17	13.8	6	2.8	3.2
4098	43389	35.7	21.8	19.5	16.2	13.9	2.3
4104	43464	20.8	16.1	14.2	6.6	4.7	1.9
4110	43532	14.5	14.5	14.2	0.3	0	0.3
4116	43592	18.6	17.6	15.1	3.5	1	2.5
4122	43657	18	17.8	15.4	2.6	0.2	2.4
4128	43722	26.2	19.7	15.1	11.1	6.5	4.6
4134	43765	20.1	16	15.5	4.6	4.1	0.5
4140	43776	21.6	19.1	14.8	6.8	2.5	4.3
4146	43777	27.5	22.5	16.8	10.7	5	5.7
4152	43777	21.1	19.3	16.3	4.8	1.8	3
4158	43777	31.5	19.5	15.5	16	12	4
4164	43777	17.1	17	15.7	1.4	0.1	1.3
4170	43796	26.1	22.5	16.2	9.9	3.6	6.3
4176	43848	25.5	17	15.1	10.4	8.5	1.9
4182	43899	23.7	17.6	14.4	9.3	6.1	3.2
4188	43971	41.7	26.1	20.8	20.9	15.6	5.3
4194	44029	22	16.1	13.7	8.3	5.9	2.4
4200	44116	17.9	14.9	13.9	4	3	1
4206	44204	19.3	16.4	13.5	5.8	2.9	2.9
4212	44278	21.6	16.7	13.5	8.1	4.9	3.2
4218	44352	27	15.5	12.6	14.4	11.5	2.9
4224	44427	19.4	16.3	12.9	6.5	3.1	3.4
4230	44504	31.4	15.7	12.3	19.1	15.7	3.4
4236	44586	19.2	15.8	12.6	6.6	3.4	3.2
4242	44663	20.3	18.2	13.1	7.2	2.1	5.1
4248	44740	24.7	17	12.6	12.1	7.7	4.4
4254	44811	28	22.1	17.9	10.1	5.9	4.2
4260	44864	21.6	17.6	14.1	7.5	4	3.5
4266	44928	24.7	23	19.7	5	1.7	3.3
4272	44992	34.8	32.9	28.3	6.5	1.9	4.6
4278	45055	24.9	19.1	18	6.9	5.8	1.1
4284	45147	22	22	20.9	1.1	0	1.1
4290	45218	24.5	20.6	16.5	8	3.9	4.1
4296	45280	24.2	19.6	15.9	8.3	4.6	3.7
4302	45346	21.2	18.4	15.6	5.6	2.8	2.8
4308	45416	25.7	17.9	14.7	11	7.8	3.2
4314	45494	19.5	16.1	14.2	5.3	3.4	1.9
4320	45569	18.6	14.1	12.8	5.8	4.5	1.3
4326	45645	21.5	18.7	13.2	8.3	2.8	5.5
4332	45727	22.2	16.1	13.5	8.7	6.1	2.6
4338	45812	20.3	14.5	13.2	7.1	5.8	1.3
4344	45895	22.7	18.5	13.3	9.4	4.2	5.2
4350	45979	24.9	18	14	10.9	6.9	4
4356	46063	25.4	19.5	13.6	11.8	5.9	5.9
4362	46137	30.2	15.6	13.3	16.9	14.6	2.3
4368	46207	31.1	19.8	14.4	16.7	11.3	5.4
4374	46289	24.5	19.5	15.1	9.4	5	4.4
4380	46383	25.3	20.2	14.7	10.6	5.1	5.5
4386	46469	26.2	17.9	14.1	12.1	8.3	3.8
4392	46551	35.5	19.1	14.9	20.6	16.4	4.2
4398	46628	20.1	16.1	13.6	6.5	4	2.5
4404	46704	26.1	19.3	15.6	10.5	6.8	3.7
4410	46737	30.4	21.9	16	14.4	8.5	5.9
4416	46760	31	16.1	15.2	15.8	14.9	0.9
4422	46777	36.7	16.1	14.1	22.6	20.6	2
4428	46778	30.6	17	13.7	16.9	13.6	3.3
4434	46778	25.3	16.5	14.6	10.7	8.8	1.9
4440	46778	36.6	21.4	14.7	21.9	15.2	6.7
4446	46778	19.4	19.3	18.5	0.9	0.1	0.8
4452	46793	36.8	21	17.4	19.4	15.8	3.6
4458	46846	48	29.9	20.8	27.2	18.1	9.1
4464	46911	24.2	18.4	16.6	7.6	5.8	1.8
4470	46969	26.9	21.8	15.5	11.4	5.1	6.3
4476	46990	36.5	21.8	15.5	21	14.7	6.3
4482	46993	31.5	16.8	14.7	16.8	14.7	2.1
4488	46993	59.1	19.8	14.6	44.5	39.3	5.2
4494	46993	29	15.4	14.5	14.5	13.6	0.9
4500	46993	47.6	22.7	15.4	32.2	24.9	7.3
4506	46993	23.1	19.8	14.8	8.3	3.3	5
4512	46996	33.1	15.7	14.6	18.5	17.4	1.1
4518	47031	28.2	17.2	14.2	14	11	3
4524	47073	27.4	18.2	13.8	13.6	9.2	4.4
4530	47114	26.6	19.3	14.7	11.9	7.3	4.6
4536	47145	23.4	15.7	13.5	9.9	7.7	2.2
4542	47160	28.2	17.5	14.1	14.1	10.7	3.4
4548	47168	23.2	16.7	14.3	8.9	6.5	2.4
4554	47191	21.3	18.8	15.3	6	2.5	3.5
4560	47240	32.9	19.2	14.7	18.2	13.7	4.5
4566	47286	23	19.1	14.7	8.3	3.9	4.4
4572	47313	19.3	17.8	14.5	4.8	1.5	3.3
4578	47342	25.7	17.8	14	11.7	7.9	3.8
4584	47369	29.7	16.7	14.2	15.5	13	2.5
4590	47407	51.1	17.8	14.2	36.9	33.3	3.6
4596	47437	30	16.3	12.8	17.2	13.7	3.5
4602	47459	36.9	15.3	13.7	23.2	21.6	1.6
4608	47478	25.6	16.2	13.5	12.1	9.4	2.7
4614	47522	38.9	17.6	12.7	26.2	21.3	4.9
4620	47565	23.8	17.4	13.3	10.5	6.4	4.1
4626	47616	22.3	15.5	13.6	8.7	6.8	1.9
4632	47657	21.9	15.2	14.1	7.8	6.7	1.1
4638	47716	18.9	16.4	14.1	4.8	2.5	2.3
4644	47783	33.6	19.7	14.7	18.9	13.9	5
4650	47861	34	19.3	15.2	18.8	14.7	4.1
4656	47935	23.6	15.5	14.2	9.4	8.1	1.3
4662	48005	15.9	15.8	14.1	1.8	0.1	1.7
4668	48066	28.9	21.9	15.1	13.8	7	6.8
4674	48112	39.9	18.3	14.3	25.6	21.6	4
4680	48164	22	18.5	14.6	7.4	3.5	3.9
4686	48184	26.9	19.1	15.5	11.4	7.8	3.6
4692	48188	29	20.8	15.5	13.5	8.2	5.3
4698	48189	25.2	19.8	15.1	10.1	5.4	4.7
4704	48203	24.4	17.3	13.7	10.7	7.1	3.6
4710	48219	18.9	15.4	14.1	4.8	3.5	1.3
4716	48230	29.4	20.1	15.6	13.8	9.3	4.5
4722	48238	29.7	17.7	15.4	14.3	12	2.3
4728	48239	23.4	18.8	14.5	8.9	4.6	4.3
4734	48239	26.7	18.2	15.8	10.9	8.5	2.4
4740	48241	27.8	17	14.8	13	10.8	2.2
4746	48256	33.1	19.2	14.9	18.2	13.9	4.3
4752	48261	33.8	18.3	15.7	18.1	15.5	2.6
4758	48261	24.4	16.8	15.7	8.7	7.6	1.1
4764	48261	32.3	22	14.7	17.6	10.3	7.3
4770	48261	26.4	18.5	16.1	10.3	7.9	2.4
4776	48261	33.8	18	15.9	17.9	15.8	2.1
4782	48261	22.4	17	15.1	7.3	5.4	1.9
4788	48268	22.1	18.1	15.7	6.4	4	2.4
4794	48279	17.9	17.6	16.6	1.3	0.3	1
4800	48281	19.6	18	15.3	4.3	1.6	2.7
4806	48282	20	17	15	5	3	2
4812	48282	32.4	19.8	15.4	17	12.6	4.4
4818	48292	26.4	19.9	15.5	10.9	6.5	4.4
4824	48339	15.9	15.8	14.9	1	0.1	0.9
4830	48394	23.4	20	17.9	5.5	3.4	2.1
4836	48454	33.4	22.2	17.6	15.8	11.2	4.6
4842	48509	23.9	21.6	17.7	6.2	2.3	3.9
4848	48579	29.7	20.3	15.8	13.9	9.4	4.5
4854	48631	30.2	24.1	17.4	12.8	6.1	6.7
4860	48652	26.6	16.9	16.2	10.4	9.7	0.7
4866	48654	22.4	18.7	15.6	6.8	3.7	3.1
4872	48654	16.9	16.9	15.9	1	0	1
4878	48666	42.7	17.9	16	26.7	24.8	1.9
4884	48679	22.6	17.6	15.8	6.8	5	1.8
4890	48689	28.8	20.8	16.5	12.3	8	4.3
4896	48749	26.2	18.8	15.1	11.1	7.4	3.7
4902	48820	28	19	15.6	12.4	9	3.4
4908	48870	39.9	17.9	15.9	24	22	2
4914	48878	24.5	17.7	15.8	8.7	6.8	1.9
4920	48878	21.1	17.7	15	6.1	3.4	2.7
4926	48878	32.3	15.8	15.3	17	16.5	0.5
4932	48878	20.6	17.9	14.9	5.7	2.7	3
4938	48878	27.2	20.3	16.3	10.9	6.9	4
4944	48878	21.7	17.8	14.9	6.8	3.9	2.9
4950	48881	27.9	17.6	15.6	12.3	10.3	2
4956	48930	19.4	16.4	15.2	4.2	3	1.2
4962	48974	34.9	20.1	15.7	19.2	14.8	4.4
4968	49018	34.3	19.4	15.9	18.4	14.9	3.5
4974	49051	34.1	21.2	15.6	18.5	12.9	5.6
4980	49069	48.8	17.8	14.8	34	31	3
4986	49071	30.7	18	15.7	15	12.7	2.3
4992	49071	29.6	19.3	14.8	14.8	10.3	4.5
4998	49090	41.1	18.9	16.5	24.6	22.2	2.4
5004	49112	26.9	18	16	10.9	8.9	2
5010	49121	38.9	18.3	15.7	23.2	20.6	2.6
5016	49121	33.9	25.8	15.8	18.1	8.1	10
5022	49121	29.4	17.2	14.7	14.7	12.2	2.5
5028	49121	39.9	18.3	14.8	25.1	21.6	3.5
5034	49121	33	18.4	15.8	17.2	14.6	2.6
5040	49127	41.4	17.2	15.6	25.8	24.2	1.6
5046	49162	31.1	18.1	14.7	16.4	13	3.4
5052	49211	37.2	21.5	15.7	21.5	15.7	5.8
5058	49284	28.7	20.1	17.7	11	8.6	2.4
5064	49347	15.9	15.9	14.9	1	0	1
5070	49386	29.5	21.8	15.5	14	7.7	6.3
5076	49412	22.7	20.2	15.3	7.4	2.5	4.9
5082	49468	27.5	18	15.8	11.7	9.5	2.2
5088	49516	33.5	19.3	16.1	17.4	14.2	3.2
5094	49548	38.2	25.1	16.3	21.9	13.1	8.8
5100	49583	31	20.7	15.7	15.3	10.3	5
5106	49630	37.5	20.1	15.9	21.6	17.4	4.2
5112	49662	39.2	22.9	16.1	23.1	16.3	6.8
5118	49663	85.1	25.2	16.2	68.9	59.9	9
5124	49663	52.9	24	16.2	36.7	28.9	7.8
5130	49664	46.2	21.6	16.4	29.8	24.6	5.2
5136	49664	60.4	21.7	16.2	44.2	38.7	5.5
5142	49664	80.7	22.9	15.6	65.1	57.8	7.3
5148	49681	73.8	23.6	15.6	58.2	50.2	8
5154	49750	39.3	17.4	14.7	24.6	21.9	2.7
5160	49769	39.5	18.7	15.1	24.4	20.8	3.6
5166	49769	48	20	14.9	33.1	28	5.1
5172	49769	31.2	19.7	14.4	16.8	11.5	5.3
5178	49780	47.5	18.3	14.4	33.1	29.2	3.9
5184	49841	24.9	20.5	15.7	9.2	4.4	4.8
5190	49896	31	21	15.9	15.1	10	5.1
5196	49946	43.4	22.7	16.1	27.3	20.7	6.6
5202	50006	53.6	19.7	15.8	37.8	33.9	3.9
5208	50069	32.4	19.9	14.7	17.7	12.5	5.2
5214	50115	37.2	20.2	16.9	20.3	17	3.3
5220	50158	43.5	22.3	15.6	27.9	21.2	6.7
5226	50192	41.7	17.4	14.8	26.9	24.3	2.6
5232	50223	41.8	23.1	16.6	25.2	18.7	6.5
5238	50256	48.4	24.3	17	31.4	24.1	7.3
5244	50261	33.5	20.3	15.4	18.1	13.2	4.9
5250	50261	30.8	18.4	14.1	16.7	12.4	4.3
5256	50266	37.9	19.5	14.9	23	18.4	4.6
5262	50270	30.4	20.9	16.3	14.1	9.5	4.6
5268	50271	27	20.2	15.6	11.4	6.8	4.6
5274	50301	34.8	21.9	16.1	18.7	12.9	5.8
5280	50337	39.9	22.5	15.7	24.2	17.4	6.8
5286	50367	40.2	21.8	16.2	24	18.4	5.6
5292	50422	42.9	19.4	16.5	26.4	23.5	2.9
5298	50504	32.1	20.3	16.6	15.5	11.8	3.7
5304	50593	44.7	23.8	16.6	28.1	20.9	7.2
5310	50650	55.4	30.6	18.5	36.9	24.8	12.1
5316	50677	44.7	26.4	16.1	28.6	18.3	10.3
5322	50727	33.5	19.1	16.2	17.3	14.4	2.9
5328	50801	59.7	29.1	21.3	38.4	30.6	7.8
5334	50873	63.7	27.6	19.1	44.6	36.1	8.5
5340	50957	61.9	29.4	20.5	41.4	32.5	8.9
5346	51041	60.1	29.7	20.6	39.5	30.4	9.1
5352	51123	39.6	25	18	21.6	14.6	7
5358	51202	57.5	26.6	18.2	39.3	30.9	8.4
5364	51290	47.4	30.4	18.1	29.3	17	12.3
5370	51374	35.4	23.4	17.9	17.5	12	5.5
5376	51449	34.9	25	17.6	17.3	9.9	7.4
5382	51525	37.8	22.3	17.6	20.2	15.5	4.7
5388	51590	38.4	24	19.5	18.9	14.4	4.5
5394	51658	52.8	25.3	20.6	32.2	27.5	4.7
5400	51725	44.6	26.6	20.2	24.4	18	6.4
5406	51753	48.1	31.3	19.8	28.3	16.8	11.5
5412	51756	70.4	24.1	18.2	52.2	46.3	5.9
5418	51756	55.8	25.6	19.3	36.5	30.2	6.3
5424	51756	52.3	22.2	18.7	33.6	30.1	3.5
5430	51771	46.3	25.1	18.6	27.7	21.2	6.5
5436	51817	58.2	30.6	19.8	38.4	27.6	10.8
5442	51876	65.7	30.1	19.4	46.3	35.6	10.7
5448	51936	30.4	22.5	19.3	11.1	7.9	3.2
5454	51992	49.6	24.4	17.7	31.9	25.2	6.7
5460	52025	42.5	21.9	18.8	23.7	20.6	3.1
5466	52043	46.2	19.5	16.5	29.7	26.7	3
5472	52046	53.5	24.9	18.2	35.3	28.6	6.7
5478	52047	45.8	24.9	17.7	28.1	20.9	7.2
5484	52047	40.8	29.5	18.5	22.3	11.3	11
5490	52047	58	22.5	17.6	40.4	35.5	4.9
5496	52047	75.6	30.1	19	56.6	45.5	11.1
5502	52047	45.7	23	17.9	27.8	22.7	5.1
5508	52047	37.5	23.4	17	20.5	14.1	6.4
5514	52073	52.4	22.2	17.5	34.9	30.2	4.7
5520	52133	45	20.2	18.4	26.6	24.8	1.8
5526	52200	43.6	26.7	18.7	24.9	16.9	8
5532	52273	55.5	27.7	20	35.5	27.8	7.7
5538	52349	37.2	24	18.1	19.1	13.2	5.9
5544	52418	33.2	24.4	18.5	14.7	8.8	5.9
5550	52485	37.9	21	18.7	19.2	16.9	2.3
5556	52565	32	23.1	18.8	13.2	8.9	4.3
5562	52651	33.9	24.1	17.4	16.5	9.8	6.7
5568	52731	36.8	25.2	18.5	18.3	11.6	6.7
5574	52800	27.1	20.9	17.1	10	6.2	3.8
5580	52840	45	22.5	18	27	22.5	4.5
5586	52876	35.4	21.8	17.1	18.3	13.6	4.7
5592	52929	29.1	24.2	18.2	10.9	4.9	6
5598	52989	35.2	22.8	18.6	16.6	12.4	4.2
5604	53046	42.2	23.8	18.2	24	18.4	5.6
5610	53106	30.7	22.1	18.9	11.8	8.6	3.2
5616	53178	24.9	20.3	17.5	7.4	4.6	2.8
5622	53256	28.6	20.9	16.4	12.2	7.7	4.5
5628	53331	35.6	18.2	16.7	18.9	17.4	1.5
5634	53404	30.6	21.6	17	13.6	9	4.6
5640	53489	31.1	17.9	16.5	14.6	13.2	1.4
5646	53568	20.2	18.7	15.7	4.5	1.5	3
5652	53647	39.1	20.1	16.8	22.3	19	3.3
5658	53721	21.7	16.8	15.6	6.1	4.9	1.2
5664	53780	19.9	19	16.4	3.5	0.9	2.6
5670	53795	16.6	16.5	15.8	0.8	0.1	0.7
5676	53827	19.5	18.5	16.1	3.4	1	2.4
5682	53875	22.9	20.5	16.9	6	2.4	3.6
5688	53927	22.7	20.2	17.2	5.5	2.5	3
5694	53984	20.9	19.4	15.8	5.1	1.5	3.6
5700	54028	28.4	20.9	16.3	12.1	7.5	4.6
5706	54039	18.6	18.5	16.2	2.4	0.1	2.3
5712	54046	29.5	17.8	16.7	12.8	11.7	1.1
5718	54046	27.3	16.8	16.1	11.2	10.5	0.7
